# Supplementary material for: The Altered Metabolic Molecular Signatures Contribute to the RAD001 Resistance in Gastric Neuroendocrine Tumor
Source: Front Oncol. 2020 Apr 21;10:546. doi: 10.3389/fonc.2020.00546 (PMC7186336; doi:10.3389/fonc.2020.00546)
Supplement: Supplementary file 1 [file Table_1.XLSX]

## Sheet: raw_selected
ID	SYMBOL	REFSEQ_ID	Entrez_Gene_ID	7911819004_C	7911819009_C	7911819009_E	7911819004_E	7911819009_B	7911819009_D
Sample_Name				contro-1	contro-2	contro-3	RAD001-1	RAD001-2	RAD001-3
Detected Genes (0.01)				9667	9899	10013	8749	10019	9470
Detected Genes (0.05)				11944	12769	12876	10786	12982	12522
Signal Average				358.787	218.517	243.613	350.449	245.745	240.901
Signal P05				136.143	94.8165	95.3322	132.71	98.8559	95.7421
Signal P25				146.364	102.104	103.268	142.98	106.628	103.357
Signal P50				157.452	109.566	112.048	152.857	114.9	111.172
Signal P75				229.18	142.693	153.332	206.76	155.092	148.125
Signal P95				1034.97	611.718	713.503	967.328	691.548	667.027
BIOTIN				13833.8	2983.42	3276.26	12708.1	3117.92	2973.7
CY3_HYB				5584.26	1538.77	1629.74	5556.94	1579.52	1569.09
HOUSEKEEPING				7486.94	3556.2	4253.67	7918	4768.43	4731.37
LABELING				145.08	101.905	101.741	140.402	105.45	101.205
LOW_STRINGENCY_HYB				4346.17	1201.91	1276.36	4333.6	1242.27	1232.22
NEGATIVE (background)				147.765	101.831	103.205	144.919	106.345	103.163
Noise				9.78853	6.13661	6.82704	9.93197	6.60297	6.48866
870465	0610005C13Rik			7.18531	6.69271	6.68181	7.33967	6.76745	6.73677
3190307	0610005I04	NM_177579.2		7.2627	6.7523	6.74591	7.21619	6.83501	6.78008
1940731	0610006I08Rik	NM_025791.1	66836	10.9113	9.8922	10.2191	10.8078	9.934	10.0508
3120133	0610006I08Rik	NM_025791.1	66836	8.65958	7.67515	7.92756	8.6495	7.829	7.82092
2070673	0610006L08Rik			7.24133	6.68703	6.72728	7.16396	6.76605	6.72192
1690678	0610007C21Rik	NM_027855.2	381629	9.66277	8.84557	9.22041	9.02038	8.89787	8.82485
2710446	0610007C21Rik	NM_212470.2	381629	12.0926	11.668	11.8692	11.6887	11.564	11.4795
4150678	0610007C21Rik	NM_212470.2	381629	11.5817	11.2267	11.3442	11.13	11.0927	11.0465
6550717	0610007J10Rik			8.92722	7.90175	7.97037	9.01577	8.15565	8.15992
2810427	0610007L01Rik			7.24567	6.77703	6.84918	7.14538	6.84001	6.78073
3520577	0610007L01Rik			9.38565	8.5939	8.70668	9.56155	8.84026	8.86217
7160600	0610007L01Rik			7.15355	6.62255	6.6403	7.16067	6.70382	6.62197
2000424	0610007N19Rik	XM_001475444.1	66835	7.21413	6.62104	6.6702	7.22702	6.65609	6.65391
3850678	0610007N19Rik	XM_001475444.1	66835	8.68307	7.82143	7.95931	8.5717	7.8731	8.00761
6180301	0610007N19Rik			10.1203	9.5317	9.72031	10.7949	10.5464	10.4571
2120736	0610007P08Rik	NM_023507.3	76251	7.27848	6.74968	6.82003	7.22596	6.80187	6.76111
4610239	0610007P08Rik	NM_023507.3	76251	7.26728	6.82652	6.6632	7.28125	6.81912	6.76546
5420050	0610007P08Rik			7.54133	6.96724	7.19789	7.48445	7.13324	7.00484
6900500	0610007P08Rik	NM_023507.2		7.42623	6.80695	6.79692	7.19291	6.86202	6.77459
1230730	0610007P14Rik	NM_021446.1	58520	8.52463	7.50503	7.81884	8.96077	8.1756	8.1137
4150367	0610007P14Rik	NM_021446.2	58520	7.36995	6.6322	6.67427	7.31529	6.70451	6.70004
4490064	0610007P14Rik	NM_021446.2	58520	8.62191	7.61705	8.02383	9.2228	8.31431	8.39003
1070170	0610007P22Rik	NM_026676.1	68327	8.24869	7.99502	8.12053	8.0716	8.00486	7.83041
3870091	0610007P22Rik			7.52008	6.82646	6.98663	7.53804	6.9973	6.96572
6590561	0610007P22Rik	NM_026676.2	68327	7.34228	6.63408	6.77758	7.29969	6.80558	6.84253
2630593	0610008C08Rik	NM_026673.2	68316	7.26562	6.79705	6.68082	7.23588	6.79793	6.79703
4540673	0610008F07Rik	NM_197983.1		7.15139	6.80279	6.75701	7.31533	6.90384	6.78059
1170687	0610009B14Rik	XM_127006.1		7.05966	6.56198	6.58339	7.15778	6.72657	6.72435
6280440	0610009B22Rik	NM_025319.2	66050	8.61797	8.06211	8.61644	8.48897	8.32329	8.22689
3060092	0610009D07Rik	NM_025323.2	66055	7.824	7.254	7.4349	7.81282	7.36834	7.35193
6290215	0610009D07Rik	NM_025323.2	66055	7.09334	6.67721	6.7197	7.12058	6.67034	6.62923
6450369	0610009D07Rik			7.24989	6.8061	6.85045	7.30569	6.85458	6.79194
110403	0610009J05Rik			8.59011	8.04222	8.09909	7.95228	7.93187	7.52991
6450296	0610009L18Rik			7.32043	6.8022	7.00617	7.23028	6.89433	6.85929
3390392	0610009O04Rik			7.37133	6.94927	6.92655	7.31915	6.89147	6.90343
2900228	0610009O20Rik	NM_024179.4	66839	8.65208	7.66605	7.68853	8.38338	7.76169	7.68118
2850424	0610010D20Rik	NM_026152.1	67432	7.12303	6.66781	6.68393	7.12919	6.73252	6.70776
3190008	0610010D20Rik	NM_026152.1	67432	7.23486	6.6501	6.68931	7.16961	6.77891	6.67073
7510674	0610010D24Rik			7.20027	6.79469	6.8391	7.32643	7.00386	6.92486
3390088	0610010E21Rik	NM_001033140.3	68332	8.82513	8.40935	8.7371	8.66826	8.42837	8.30739
7160209	0610010E21Rik	NM_001033140.3	68332	8.48668	8.09238	8.35317	8.48698	8.26072	8.19682
830088	0610010F05Rik	NM_027860.2	71675	7.21153	6.5945	6.67743	7.11894	6.74771	6.60665
3360209	0610010F05Rik			8.34474	8.02316	8.26808	8.09128	7.82534	7.72747
5290564	0610010F05Rik	NM_027860.2	71675	7.62197	7.00718	7.04109	7.41787	7.03884	7.00407
7650470	0610010F05Rik	XM_203572.3		8.00017	7.25577	7.23996	7.79231	7.32185	7.29396
3990427	0610010I05Rik			10.8745	9.39804	9.69698	11.6501	9.93135	10.1665
1500400	0610010K06Rik	NM_027861.2	71678	9.97421	9.34311	9.52265	9.68092	9.20482	9.21615
1570091	0610010K06Rik			7.22056	6.7139	6.69198	7.17936	6.7782	6.71821
2690324	0610010K14Rik	NM_026757.1	104457	7.9292	7.10078	7.17351	7.85956	7.16588	7.09548
5270551	0610011B16Rik	XM_148460.1		7.37043	6.80871	6.83167	7.12377	6.90674	6.85125
2230674	0610011F06Rik	NM_026686.1	68347	8.5708	7.4878	7.56339	8.37611	7.73138	7.78642
5910240	0610011I19Rik			8.46398	7.76257	7.98947	8.29028	7.66712	7.56497
1710201	0610011L14Rik	NM_026661.3	68295	7.22379	6.83131	6.75496	7.25849	6.81968	6.78409
6900731	0610012A05Rik			7.14866	6.84501	6.89629	7.19726	6.88656	6.82922
360544	0610012D14Rik	NM_026690.1	68352	7.28275	6.77856	6.86551	7.14671	6.87023	6.77715
3190202	0610012D14Rik	NM_026690.1	68352	7.1977	6.67364	6.63291	7.09891	6.66839	6.65903
5700132	0610012G03Rik			9.75142	9.09135	9.43967	9.93313	9.40696	9.53191
3460754	0610012H03Rik	NM_028747.1	74088	7.15484	6.67018	6.71919	7.18533	6.75635	6.73709
4260014	0610012H03Rik	NM_028747.1	74088	7.13663	6.83621	6.77426	7.66105	7.18887	7.09535
5900646	0610013E23Rik	NM_029788.2	76892	7.23038	6.6581	6.77414	7.32644	6.92902	6.81017
430280	0610025G21Rik			7.18947	6.71423	6.64349	7.12422	6.70594	6.66646
1980110	0610025J13Rik			7.24093	6.73955	6.73784	7.24681	6.86344	6.75089
4890184	0610025J13Rik			7.23419	6.77022	6.89081	7.3591	6.84719	6.84931
6270482	0610025P10Rik	NM_001013414.1	216860	7.95993	7.12963	7.09231	7.74021	7.15665	7.06185
2100092	0610030E20Rik	XM_910556.2	68364	7.72382	7.00585	7.02526	7.66595	7.10603	6.94392
2190551	0610030E20Rik	XM_921694.2	68364	7.97316	7.59176	7.58741	7.43343	7.43574	7.01184
6280719	0610030E20Rik	XM_910556.2	68364	7.17449	6.66685	6.78614	7.23316	6.73094	6.74053
6510338	0610030E20Rik	XM_910556.2	68364	8.26185	7.51403	7.60956	8.35588	7.95427	7.77264
1340356	0610030G03Rik			7.20113	6.76955	6.74362	7.14346	6.82679	6.79833
5260669	0610030P10Rik			7.51142	6.87893	7.06838	7.42899	6.81022	6.65458
2070347	0610031G08Rik			7.36404	6.76188	6.89285	7.12863	6.86481	6.8871
540041	0610031J06Rik	NM_020003.1	56700	7.53099	6.87282	6.84599	7.51993	6.92126	6.94555
3800215	0610031J06Rik	NM_020003.1	56700	9.79516	8.83823	9.06765	9.70028	9.1744	9.17771
5810243	0610031J06Rik	NM_020003.1	56700	8.96185	7.87889	8.02269	8.90326	8.1165	8.17148
3400750	0610033M06Rik			7.06989	6.70234	6.7582	7.03519	6.85185	6.71325
6060528	0610035N01Rik			7.13433	6.85379	6.90121	7.32513	6.8291	6.84341
1980367	0610037B23Rik			7.21969	6.66215	6.70269	7.62583	7.03969	7.10781
5270753	0610037D15Rik	NM_026714.2	68394	7.6417	6.71514	6.85017	7.36444	6.96249	6.97444
2070564	0610037L13Rik	NM_028754.2	74098	9.31351	8.80126	9.10186	9.19206	8.77054	8.79624
3840519	0610037L13Rik	NM_028754.1		7.70147	7.06728	7.14471	7.80075	7.3996	7.29699
5820128	0610037M15Rik			8.01742	7.0223	6.90855	7.59093	7.02156	7.02987
6480132	0610037P05Rik	NM_025345.2	66086	7.24465	6.68258	6.73645	7.21375	6.86063	6.76299
6860170	0610037P05Rik	NM_025345.2	66086	7.19566	6.65073	6.58798	7.04883	6.63574	6.65377
3130332	0610038B21Rik			7.09038	6.54385	6.5927	6.96954	6.64303	6.5541
6760408	0610038D11Rik	NM_026306.2	67674	7.3706	6.78193	6.75385	7.42831	6.99642	6.80986
3990307	0610038F07Rik	NM_025333.3	66072	8.28772	7.66228	7.95698	8.15936	7.90294	7.826
4250086	0610038F15Rik			7.13213	6.64409	6.65513	7.22193	6.69639	6.64411
5340379	0610039K10Rik			7.17586	6.63326	6.66095	7.03796	6.69414	6.70457
7330743	0610040B10Rik	XM_001479510.1	67672	7.37382	7.06099	6.85364	7.18075	6.97293	6.89733
4920632	0610040J01Rik	NM_029554.2	76261	8.74481	7.44188	7.74309	9.45316	8.13167	8.08875
940634	0610040O15Rik			14.897	14.2077	14.1991	15.0518	14.2383	14.1975
1090500	0610041E09Rik			7.18839	6.53967	6.57449	7.17786	6.60205	6.59823
1010484	0610042C05Rik	NM_025343.2		7.48036	7.14963	7.18359	7.67078	7.23807	7.184
6450504	0710001C05Rik	XM_203592.1		7.24653	6.78413	6.72101	7.40728	6.76069	6.78504
2810369	0710001D07Rik			8.10218	7.81933	8.11026	7.74995	7.80856	7.6438
7560368	0710007C18Rik			7.33657	6.76615	6.85831	7.11808	6.89067	6.75488
650181	0710007G10Rik			8.10453	7.53682	7.71363	7.69895	7.56498	7.37878
4730195	0710007J16Rik			7.18935	6.74122	6.6822	7.2014	6.82454	6.78256
1260746	0910001A06Rik	NM_144846.2	223601	7.36865	6.64335	6.68594	7.21145	6.67058	6.63499
2140102	0910001A06Rik	NM_144846.4	223601	8.59631	8.15687	8.32253	7.63635	7.77558	7.584
3940468	0910001A06Rik	NM_144846.4	223601	7.58342	6.89493	6.96489	7.3039	6.88519	6.85226
6550632	0910001L09Rik	NM_001081108.1	66096	10.9884	9.81006	10.3105	10.8605	10.147	10.1287
4050747	0910001L17Rik			7.14786	6.68558	6.5859	7.19857	6.7518	6.61556
1260731	100041294	NM_011509.1	100041294	9.66432	8.67083	8.97658	9.68959	9.2559	9.34713
4890630	100041294	NM_011509.1	100041294	9.34053	8.4021	8.47456	9.03331	8.72191	8.72059
6590519	1010001D01Rik			7.19897	6.58638	6.66234	7.19099	6.68893	6.62371
5390523	1010001I08Rik			7.27585	6.58785	6.62954	6.98729	6.67915	6.59704
1570465	1010001N08Rik	XM_001475178.1	68434	7.18001	6.83465	6.86285	7.25942	6.98344	6.91301
3390376	10181072_290			7.22982	6.84008	6.82497	7.25374	6.86853	6.76146
6200685	1100001E04Rik	NM_001081123.1	75404	7.17488	6.72764	6.78563	7.15044	6.77997	6.72474
460068	1100001F19Rik	XM_124187.1		8.99664	7.8079	8.1415	9.31958	8.43791	8.57253
1300707	1100001G20Rik	NM_183249.2	66107	7.13205	6.68375	6.65659	7.19866	6.80399	6.63331
6280161	1100001H23Rik	NM_025806.1	66857	7.23069	6.7249	6.69495	7.3175	6.82746	6.72549
1240379	1100001I19Rik	NM_172920.1		7.25956	6.65488	6.77297	7.27931	6.76584	6.76081
1300243	1100001J08Rik	XM_126505.1		7.32112	6.82592	6.92011	7.20932	6.95306	6.97268
4060458	1100001L02Rik			7.09585	6.61283	6.62473	7.07539	6.64258	6.59703
990301	1110001A07Rik	NM_025377.1	66140	8.72309	7.90438	7.70968	7.87893	7.57237	7.68092
2810592	1110001A07Rik	NM_025377.3	66140	7.24405	6.72129	6.74291	7.09838	6.84117	6.69946
3870437	1110001C20Rik			8.26146	7.74507	7.92978	8.01489	7.58483	7.27793
6940487	1110001C23Rik			9.12007	8.93217	9.27346	8.92554	9.07551	8.8895
3310136	1110001D15Rik	NM_026763.1	68553	7.10725	6.75637	6.79178	7.21229	6.80317	6.79395
4670014	1110001D15Rik	XM_356184.1		7.25411	6.72326	6.73195	7.22264	6.85514	6.81955
4120017	1110001J03Rik	NM_025363.2	66117	9.774	9.17638	9.56605	9.50542	9.24057	9.13647
520577	1110001N06Rik			8.63501	8.08803	8.26973	8.4354	8.11879	8.06172
4280025	1110001N06Rik			9.14906	8.53123	8.70408	8.65543	8.43986	8.41799
7000301	1110001P04Rik			9.70704	8.61068	8.79583	9.25734	8.67513	8.67435
2000041	1110002B05Rik	NM_134054.2	104725	9.80574	9.32019	9.59629	9.6567	9.60773	9.63262
4150427	1110002D22Rik			10.2062	9.42908	9.65893	10.2978	9.82349	9.84898
1770326	1110002E22Rik			7.31514	6.6366	6.69584	7.19953	6.64853	6.69271
6510095	1110002E23Rik			9.47642	8.249	8.38497	9.51537	8.43567	8.41809
4570707	1110002H13Rik	NM_025376.2	66139	7.13363	6.62335	6.62274	7.08614	6.66637	6.54213
6020189	1110002H13Rik	NM_025376.1	66139	6.98172	6.47977	6.55482	7.01039	6.61292	6.58193
3850482	1110002L01Rik			7.23	6.68219	6.7016	7.28303	6.7254	6.64269
5720674	1110002L01Rik			7.2284	6.77642	6.71839	7.0738	6.7946	6.78424
2940201	1110002N22Rik	NM_183275.1	68550	8.28295	7.53847	7.68022	8.37509	7.64077	7.4894
6110577	1110003E01Rik	NM_133697.3	68552	11.4692	10.8719	11.3648	12.028	11.5717	11.3247
5890408	1110003E08Rik	XM_284098.2		7.30012	6.74365	6.83927	7.22411	6.76072	6.81942
1230433	1110003F05Rik			7.41897	6.85499	6.81124	7.27403	6.90581	6.92216
1570554	1110003O08Rik			9.5525	9.09903	9.15245	9.11741	9.15241	8.76067
4830114	1110003P22Rik			8.80556	7.85628	8.06892	8.6161	8.0601	8.08678
6580059	1110004E09Rik	NM_026502.1	68001	7.24868	6.7873	6.84343	7.30153	6.81134	6.81438
5810010	1110004F10Rik	NM_019772.2	56372	7.21661	6.72684	6.75174	7.39812	6.81137	6.79777
4670685	1110004P21Rik			7.90469	7.30499	7.26084	7.41413	7.20001	7.10195
2190097	1110005A03Rik			7.17084	6.78793	6.7104	7.08783	6.80519	6.6933
1230678	1110005A23Rik	NM_025364.1	66118	7.37629	6.84062	7.05111	7.30906	7.07158	6.89143
7650333	1110005A23Rik	NM_025364.1	66118	7.14948	6.66003	6.72408	6.88431	6.74584	6.63097
4810746	1110005F07Rik			9.65312	8.36068	8.82108	10.0792	9.24543	9.11939
6900148	1110006E14Rik			7.82365	7.24724	7.38722	7.34007	7.07279	7.03147
4640743	1110006G06Rik	NM_028661.1	73833	7.6384	6.96517	6.98207	7.74879	7.09277	7.06359
1170373	1110006G14Rik	XM_989766.1	68469	7.12237	6.62711	6.63353	7.08224	6.70115	6.69539
6250025	1110006O17Rik	NM_001033141.1	68545	7.30006	6.57329	6.612	7.19622	6.65881	6.65931
1400324	1110007A13Rik	NM_145955.3	210711	7.26557	6.50115	6.6974	7.23298	6.61066	6.60502
2060520	1110007A13Rik	NM_145955.3	210711	8.7047	7.72355	7.90917	8.51459	7.95855	7.89561
7200491	1110007A13Rik	NM_145955.3	210711	9.73531	8.92781	9.14529	9.97229	9.04954	9.07797
6290022	1110007B02Rik			7.19667	6.59109	6.60986	7.15292	6.67945	6.67163
3120307	1110007C09Rik	NM_026738.2	68480	7.36682	6.78363	6.84913	7.27176	6.79922	6.75872
2140408	1110007F05Rik	XM_355561.1		7.18246	6.68599	6.74282	7.1625	6.85549	6.74383
3310286	1110007H17Rik			7.22208	6.65854	6.65544	7.04188	6.61456	6.69934
2680612	1110007L15Rik	NM_026269.1	67604	9.93705	9.05081	9.48594	10.0925	9.41653	9.29195
5270747	1110007L15Rik	NM_026269.1	67604	8.82164	8.21397	8.51059	8.92501	8.5013	8.43381
5890424	1110007L15Rik	NM_026269.1	67604	9.58201	8.74677	8.89324	8.90948	8.61604	8.70261
7610575	1110007L15Rik	NM_026269.1	67604	8.22724	7.21658	7.48476	8.05326	7.48747	7.46956
1110435	1110007M04Rik	NM_026742.3	68493	9.58557	8.74634	9.24081	9.67158	9.01944	8.95393
5390605	1110008B24Rik	XM_177016.2		9.29194	8.61935	8.7423	9.55418	9.00132	8.9034
1450100	1110008F13Rik	NM_026124.1	67388	8.47663	7.44663	7.59952	8.78672	7.92377	8.02078
4670044	1110008F13Rik	NM_026124.2	67388	9.7758	9.3177	9.71202	10.469	9.98362	9.79455
2600605	1110008J03Rik	NM_029096.1	100764	7.4131	6.74421	6.76863	7.23828	6.81274	6.73558
6400427	1110008J03Rik	NM_029096.2	100764	7.89326	7.06631	7.10083	7.64348	7.19587	7.07743
6560020	1110008J03Rik	NM_029096.2	100764	7.23605	6.79897	6.68027	7.15151	6.71179	6.72691
4260603	1110008L16Rik	XM_126928.4		9.27938	7.86419	8.7423	10.0784	9.25537	9.18897
4780504	1110008L16Rik			7.16532	6.78208	6.77775	7.10135	6.83365	6.78501
1050673	1110008P14Rik	NM_198001.1	73737	9.69888	8.4254	8.68335	9.53432	8.4489	8.46289
7650255	1110011C06Rik			10.3345	9.87633	9.99622	9.53337	9.5041	9.42047
6180736	1110012D08Rik	NM_178066.2	73827	8.17919	7.55911	7.76798	8.02618	7.84986	7.63357
2070707	1110012F10Rik			7.9945	7.11064	7.24619	8.10436	7.35173	7.33279
2000739	1110012J17Rik	NM_172963.3	68617	9.96765	9.34697	9.65292	9.05005	8.92939	8.75539
6280639	1110012L19Rik	NM_026787.1	68618	7.68745	7.17887	7.30246	7.76089	7.16736	7.213
7040445	1110012L19Rik	NM_026787.1	68618	7.53565	6.96306	7.10524	7.52711	7.15754	7.05511
5870044	1110012N22Rik	XM_126634.3		7.49313	7.05071	7.05483	7.27701	6.87372	6.89422
2140450	1110012O05Rik			12.928	12.406	12.5337	11.6381	11.8214	11.8313
3400647	1110013L07Rik	NM_001014995.1	68521	7.17074	6.80929	6.79288	7.21022	6.81797	6.85021
6380242	1110013L07Rik	NM_001014995.1	68521	7.71505	7.08105	7.09672	7.16955	6.98514	6.95422
4290390	1110014C03Rik			7.0838	6.48539	6.47214	7.06954	6.53927	6.47315
4730671	1110014J17Rik			9.36736	8.49614	8.64972	9.50569	8.97869	8.84443
4060598	1110014N23Rik	XM_983571.1	68505	7.24198	6.65596	6.62107	7.13634	6.68932	6.60048
5690242	1110014N23Rik	NM_001081041.1	68505	9.49906	8.6717	8.62037	9.21166	8.63789	8.38709
7610358	1110014N23Rik	NM_001081041.1	68505	7.88569	7.13914	7.34149	7.71785	7.22429	7.20976
4560731	1110014O20Rik			10.34	9.33739	9.49467	10.5485	9.77204	9.79275
2100632	1110015C02Rik			7.08076	6.58039	6.71743	7.08095	6.77507	6.79951
1070301	1110015M06Rik	XM_126879.6	68511	7.13496	6.55858	6.64033	7.11927	6.64903	6.58061
2350647	1110015M06Rik	XM_126879.7	68511	7.11747	6.66746	6.79645	7.2214	6.85762	6.76163
540274	1110017D15Rik	NM_028624.1	73721	7.3179	6.90205	7.00774	7.17331	6.91728	6.80768
4670553	1110017D15Rik	NM_028624.1	73721	7.55614	7.02816	6.96948	7.2509	6.87375	6.86141
4920121	1110017D15Rik	NM_028624.1	73721	7.29484	6.7377	6.75069	7.38241	6.76815	6.63143
5360358	1110017F19Rik			9.10927	7.50204	8.28602	10.2913	8.59213	8.71172
4590551	1110017I16Rik	NM_026754.2	68527	7.2513	6.64602	6.67284	7.1858	6.68323	6.65668
3420075	1110018G07Rik	NM_178065.3	68497	9.78584	9.19981	9.28012	9.64086	9.05951	8.97053
630064	1110018H23Rik	XM_128459.2		7.31454	6.68566	6.7391	7.0509	6.80278	6.70441
6560424	1110018J18Rik	NM_025370.2	66129	7.49463	6.79423	6.7719	7.31094	6.93721	6.78161
6560458	1110018J18Rik	NM_025370.2	66129	7.44178	6.81055	6.90391	7.41157	7.01007	6.82686
6940296	1110018J23Rik	XM_140742.4		8.28194	7.04028	7.68435	8.34347	7.46031	7.21801
730162	1110018M03Rik	NM_026271.1	67606	7.23582	6.64806	6.60311	7.10566	6.71274	6.69636
1690192	1110018N20Rik			7.79136	7.25711	7.21328	7.14677	7.06923	7.00186
3780019	1110019B22Rik			7.21489	6.79009	6.7601	7.27191	6.84336	6.77515
3420279	1110019K23Rik	XM_132134.4		7.24076	6.83788	6.8688	7.25456	6.96125	6.8604
780041	1110019N10Rik	NM_026753.2	68523	8.26779	7.3172	7.2477	8.14971	7.43184	7.46615
1980274	1110019N10Rik	NM_026753.1	68523	8.55665	7.49615	7.69943	8.56694	7.77426	7.80067
7380692	1110020A21Rik	XM_148821.4	68531	7.14323	6.59792	6.61122	7.03884	6.62878	6.56754
3130703	1110020C03Rik	NM_026789.2	68625	7.28446	6.69655	6.64528	7.22494	6.7423	6.75439
2120646	1110020C17Rik			7.05245	6.65945	6.64959	6.99359	6.70238	6.75715
1230349	1110020G09Rik			7.23407	6.60972	6.73286	7.23154	6.70764	6.72015
4610066	1110020G09Rik	NM_001085410.1	68646	7.32145	6.67016	6.75532	7.33497	6.84355	6.82794
3870463	1110020N13Rik			7.2179	6.64439	6.67503	7.16736	6.76593	6.69949
870382	1110020P15Rik	NM_197979.2	66152	12.9026	12.0179	12.3215	13.0435	12.155	12.2318
5290475	1110020P15Rik	NM_197979.2	66152	12.9653	12.2096	12.2725	13.1271	12.2759	12.3408
1190500	1110021J02Rik			8.17194	7.63006	7.70867	8.18474	7.51104	7.51236
2630364	1110021L09Rik	XM_001474669.1	76306	7.60122	7.28895	7.42127	7.75039	7.33291	7.49533
2760504	1110021P09Rik			7.38269	6.68433	6.82457	7.19198	6.74542	6.78567
5810161	1110025H03Rik			7.27348	6.7396	6.85135	7.19531	6.85607	6.77698
940189	1110025L11Rik	XM_147270.1		7.07065	6.61942	6.60362	7.04321	6.69265	6.55752
2750255	1110027O12Rik	XM_354975.1		7.26669	6.74203	6.75513	7.1856	6.76108	6.73117
6020209	1110028A07Rik	NM_026808.1	68680	7.29466	6.62755	6.72097	7.26605	6.64903	6.68097
3400402	1110028C15Rik			7.16829	6.59656	6.72053	7.14872	6.72341	6.74581
3870279	1110028F11Rik			7.12808	6.52234	6.57341	7.15969	6.62427	6.62283
1820162	1110029I05Rik	XM_001481271.1	319491	7.6855	7.10545	7.2663	7.66019	7.27856	7.27984
3390148	1110029I05Rik	XM_001474212.1	319491	8.98986	8.27496	8.30002	8.7169	8.39911	8.45296
2060377	1110029L17Rik			9.3515	8.56411	8.49866	8.78224	8.28733	8.30664
6110301	1110031B06Rik	NM_144521.2	67826	8.00293	7.00333	7.04177	7.5477	6.99197	6.87084
1850059	1110031B11Rik	NM_026811.1		7.08812	6.56607	6.56007	6.99288	6.60437	6.57101
7320762	1110031I01Rik			7.23666	6.89982	6.83154	7.27898	6.82158	6.8667
1400189	1110031I02Rik	NM_025402.1	66179	8.18102	7.39494	7.48307	8.03673	7.66531	7.62599
650762	1110032A03Rik			7.1841	6.82402	6.80938	7.13674	6.85721	6.80494
7570605	1110032A04Rik			7.2071	6.84391	6.86244	7.21411	6.91898	6.89129
1300500	1110032A13Rik	NM_199197.1	68731	7.67955	6.90414	6.86764	7.46261	6.83846	6.74203
3710678	1110032A13Rik	NM_199197.1	68731	9.32835	8.46445	8.84914	9.23938	8.81982	8.72683
1300326	1110032D16Rik			7.30859	6.72261	6.68917	7.15718	6.81461	6.71049
1660376	1110032E23Rik	NM_133187.2	68659	8.18885	7.53909	7.54939	7.76569	7.58626	7.80329
2750193	1110032E23Rik			7.35212	6.69536	6.82068	7.3417	6.87832	6.8051
5700762	1110032F04Rik	XM_485253.3	68725	7.10221	6.58205	6.62261	7.13368	6.69878	6.6174
1820577	1110033C18Rik			7.41972	6.84347	6.84366	7.42198	6.91584	6.83838
60274	1110033F04Rik	NM_026807.2	68673	7.26638	6.67947	6.67334	7.22103	6.71002	6.70586
1470100	1110033K02Rik			8.0089	7.34387	7.3151	7.46644	6.99592	6.95915
6250703	1110033K02Rik			7.35643	6.83783	6.87242	7.16772	6.83362	6.78938
3520037	1110033L15Rik			7.23582	6.84398	6.74979	7.29232	6.79338	6.80352
1050102	1110033M05Rik	XM_911881.2	68675	7.16751	6.62945	6.67489	7.22038	6.7544	6.77966
3420048	1110033M05Rik	XM_911881.2	68675	8.58767	8.02491	8.1974	8.0292	8.14304	7.86715
540653	1110033O09Rik			7.2525	6.61873	6.74355	7.23206	6.72134	6.67477
10707	1110034A24Rik	NM_027269.3	109065	7.4958	6.98175	6.9762	7.38997	6.99705	6.98585
7550494	1110034A24Rik	NM_027269.2		7.37716	6.99357	7.19067	7.26034	7.17546	7.05336
150382	1110034B05Rik	NM_001037742.1	68736	7.26535	6.63659	6.69059	7.1518	6.67458	6.72536
3400725	1110034G24Rik	XM_001000361.1	73747	7.33522	6.86573	6.81309	7.20292	7.01289	6.85926
1110563	1110034O24Rik			10.1931	9.65808	9.76218	9.92337	9.58132	9.45047
580725	1110035H17Rik			7.54093	7.03276	7.06531	7.42837	7.03131	7.02424
6450592	1110036D12Rik			7.57779	7.04735	7.14287	7.79327	7.1446	7.06315
990128	1110036O03Rik	NM_176830.2	66180	8.45762	7.63046	7.70007	7.72612	7.52343	7.39295
270494	1110037F02Rik	NM_001081183.1	66185	8.44384	8.25103	8.49961	8.23804	8.15978	7.92993
5270376	1110037F02Rik	NM_001081183.1	66185	7.87693	7.19244	7.23292	7.81257	7.28863	7.21945
5080086	1110037J23Rik			7.2482	6.65876	6.65827	7.09574	6.75839	6.72502
1090270	1110037P13Rik			7.3222	6.66465	6.68655	7.24363	6.72265	6.56303
6060228	1110038B12Rik	XM_922038.2	68763	8.28039	7.58048	7.69161	8.48897	8.20166	7.96828
2690707	1110038D17Rik	NM_175133.1	68778	8.97884	8.16213	8.38541	9.34582	8.78557	8.91327
5560102	1110038D17Rik			7.15975	6.66493	6.6803	7.10286	6.77691	6.74471
6130577	1110038F14Rik	NM_054099.2	117171	7.49642	6.8974	6.91891	7.59501	6.97969	7.00468
7550192	1110038F14Rik	NM_054099.2	117171	8.52561	7.99827	8.31019	8.55911	8.36017	8.05214
4060161	1110038G02Rik			7.63615	7.15582	7.25438	7.6642	7.12142	7.12866
870408	1110039B18Rik	NM_144525.2	68796	8.69798	7.96143	8.31866	9.13003	8.46079	8.45401
1440538	1110039B18Rik			7.32979	6.63969	6.75786	7.2515	6.77917	6.6876
2760528	1110046J11Rik			10.3712	10.025	9.76471	9.31616	9.85007	9.57424
70088	1110048D14Rik	NM_183120.1		7.77088	7.41865	7.289	7.62479	7.25293	7.07461
450431	1110049B09Rik	NM_001024478.1	68764	7.05719	6.57796	6.57354	6.97912	6.54768	6.54426
3400048	1110049B09Rik	NM_001024478.1	68764	7.19112	6.696	6.76463	7.14345	6.83347	6.8198
7320193	1110049B09Rik	NM_001024478.1	68764	7.25839	6.64193	6.59753	7.27395	6.64991	6.69117
780332	1110049F12Rik	NM_025411.3	66193	7.58707	6.79344	7.02928	7.29546	6.95674	6.88136
4060687	1110049F12Rik	NM_025411.3	66193	9.70234	9.00865	9.07691	8.89336	8.99785	8.85768
70491	1110049L02Rik			7.13576	6.83687	6.85438	7.16801	6.85935	6.79757
2570014	1110049N09Rik			7.47045	6.94327	7.0178	7.40058	6.91413	6.99314
650360	1110050B14Rik			7.18027	6.80361	6.83142	7.18888	6.87881	6.76095
1170239	1110051M20Rik	NM_175123.4	228356	7.14943	6.54889	6.55908	7.13831	6.60606	6.56522
2490358	1110051M20Rik			7.25832	6.74297	6.77958	7.16299	6.87867	6.88648
430176	1110051N18Rik	XM_359205.1		7.16586	6.66824	6.69811	7.12025	6.66302	6.66775
5390037	1110054B14Rik			7.32558	6.72778	6.85421	7.24034	6.78246	6.71682
6840615	1110054H05Rik			7.72834	7.06328	7.16474	7.47739	7.0961	7.11973
630398	1110054O05Rik	NM_001013577.1	66209	7.28281	6.61748	6.52515	7.10271	6.61737	6.53044
2710035	1110054O05Rik	NM_001013577.1	66209	7.17188	6.66696	6.67826	7.2679	6.64914	6.605
5820093	1110054O05Rik	NM_001013577.1	66209	7.51137	6.76977	6.71093	7.37448	6.94808	6.82348
6980687	1110054O05Rik	NM_001013577.1	66209	7.2558	6.93001	6.93137	7.39774	6.96291	6.84745
3450358	1110054P19Rik	XM_001479330.1	68768	7.21024	6.73092	6.74271	7.20076	6.76653	6.75247
6450348	1110055N21Rik			8.50595	8.07964	8.33709	8.51824	8.38394	8.0945
290296	1110057K04Rik	NM_172401.2	68832	8.51391	7.70532	7.96801	8.71625	8.15639	8.24337
2230091	1110057K04Rik	NM_172401.2	68832	8.87484	7.85149	7.92752	9.18074	8.10504	8.28606
3360475	1110057K04Rik	NM_172401.2	68832	7.95605	7.10568	7.18096	8.15651	7.28439	7.37611
6280678	1110057P08Rik			7.32665	6.73375	6.77559	7.13479	6.82663	6.73462
3370338	1110058L19Rik	NM_026503.2	68002	9.38847	8.9171	9.12333	8.98485	8.83851	8.80614
520551	1110059E24Rik	NM_025423.2	66206	7.10365	6.60813	6.63675	7.13824	6.6253	6.61355
4250343	1110059E24Rik	NM_025423.1	66206	8.86549	8.56174	8.76391	8.94451	8.70709	8.71525
6520240	1110059G02Rik			8.2268	7.27927	7.57036	7.99505	7.41354	7.32748
4610128	1110059G10Rik	NM_025419.2	66202	7.43335	6.91818	6.96339	7.24585	6.97609	6.87472
2350390	1110059H15Rik			7.32442	6.78843	6.75358	7.16198	6.74776	6.8104
1340088	1110059M19Rik	XM_135842.2		7.25309	6.76199	6.80975	7.26477	6.81549	6.82482
5910193	1110059P08Rik	NM_025418.2		7.62507	7.07909	7.11091	7.38221	7.05332	7.22408
240707	1110062G22Rik			7.33116	6.82761	6.80998	7.25559	6.87608	6.7819
150193	1110062M06Rik			7.70067	7.19741	7.23367	7.4381	7.11348	7.06736
4050286	1110064P04Rik			7.26159	6.71989	6.69797	7.09495	6.73739	6.66831
5700619	1110065P20Rik			7.81197	7.35624	7.59942	7.52499	7.26789	7.2998
5720546	1110065P20Rik	XM_895981.2	68920	7.58778	7.0905	7.22866	7.30163	7.13502	7.09492
2030072	1110067B18Rik			8.41839	8.06958	8.10972	7.71725	7.617	7.33388
3420328	1110067D22Rik			7.1648	6.71616	6.85104	7.1211	6.7925	6.87039
6290762	1110067D22Rik	NM_173752.3	216551	7.8427	7.65639	7.97985	8.17246	7.84395	7.74663
1260500	1110068E08Rik			8.25994	7.67902	7.69531	8.14598	7.92848	7.76294
2340433	1110069O07Rik			7.06379	6.71517	6.78604	7.18276	6.88824	6.7858
6280725	1110070O15Rik			7.91722	7.44734	7.55469	7.6237	7.46293	7.37608
4670386	1190002A17Rik	NM_001033874.2	68870	7.33964	6.82534	6.80912	7.28006	6.90903	6.88661
5860692	1190002A23Rik			7.27087	6.71325	6.78101	7.08618	6.81628	6.64398
4850324	1190002F15Rik			8.9458	8.29789	8.07101	7.86072	7.91517	8.05737
2900373	1190002H23Rik	NM_025427.2	66214	8.39901	7.68012	7.66343	8.70158	8.18229	7.8248
4210669	1190002N15Rik			8.92617	8.51314	8.61405	8.53187	8.35082	8.29108
5560576	1190002N15Rik	NM_001033145.2	68861	7.87102	7.1911	7.21356	7.45472	7.12316	7.17272
7210240	1190002N15Rik	NM_001033145.2	68861	7.14221	6.6246	6.60383	7.0487	6.71902	6.59938
6660475	1190003J15Rik	NM_029821.2	76974	8.39992	7.07309	7.72501	8.91698	8.06582	8.13045
3890379	1190003K10Rik	XM_893191.2	68880	7.29068	6.6891	6.7341	7.14968	6.7714	6.75567
1690286	1190003M12Rik	XM_355795.1		11.8845	10.8175	11.3009	12.596	12.0211	12.384
2060286	1190003M12Rik	NM_026860.1	68888	12.7374	10.5797	11.7283	15.1152	14.1624	14.1918
7160040	1190004M23Rik			8.07013	7.66145	7.62602	7.31202	7.19454	7.11318
3840041	1190005F20Rik	NM_026876.1	98685	9.12943	8.63876	8.57035	9.00606	8.57111	8.66816
6620037	1190005F20Rik	NM_026876.2	98685	7.55862	6.89028	6.88866	7.6146	7.0179	7.02639
2230019	1190005I06Rik	NM_197988.1	68918	7.31811	6.70078	6.62032	7.22258	6.7511	6.67989
4150129	1190005N23Rik			7.72002	6.95627	7.1397	7.3992	7.19788	7.06743
1690553	1190007F08Rik	NM_001033144.1	68859	7.92338	7.25189	7.28545	7.8062	7.30503	7.14021
460228	1190007I07Rik	XM_985039.1	544717	7.76264	7.37054	7.48391	7.73109	7.68936	7.41084
7000689	1190008K20Rik			7.23481	6.63999	6.70265	7.25932	6.70957	6.70124
620037	1190009E20Rik			9.65215	9.15663	9.27555	9.02697	8.80033	8.6264
6400280	1190012C08Rik			7.77192	7.11651	7.17339	7.39882	7.17137	6.99568
7610703	1190017O12Rik	NM_138743.2	68936	9.89841	8.67107	8.76691	9.74244	8.96793	8.94248
3940403	1190020E20Rik			7.2323	6.663	6.63808	7.14123	6.68667	6.66475
7000114	1190020J12Rik	NM_001081115.1	233038	8.63564	6.79147	7.36826	7.3954	6.85513	6.91262
70687	1190028D05Rik	XM_001474289.1	330767	7.238	6.82086	6.91946	7.24462	6.92036	6.86904
3610471	1190028F09			8.09704	7.32713	7.39672	7.94943	7.44585	7.27269
5270100	1200002N14Rik	NM_027878.2	71712	8.5761	7.73414	7.48638	8.02079	8.07532	7.83069
110181	1200003C05Rik	NM_024205.1	104771	8.58218	7.85809	7.75531	8.12991	7.78588	7.65102
1430068	1200003C05Rik	NM_024205.1	104771	10.3708	10.1652	10.4007	9.8296	9.98009	9.75212
2070682	1200003C05Rik	NM_024205.1	104771	10.107	9.3747	9.56347	9.42361	9.08429	9.0655
3450292	1200003E11Rik			7.19767	6.74745	6.76231	6.98927	6.83719	6.75309
1980471	1200003I07Rik	NM_001039965.1	66869	7.04241	6.56906	6.50137	7.07922	6.58877	6.57536
2850082	1200003I07Rik	NM_181274.3	66869	9.33953	8.82421	8.79295	8.98068	8.52929	8.58386
4280528	1200003I07Rik	NM_001039967.1	66869	7.03104	6.55695	6.56028	7.13391	6.62109	6.57423
5550162	1200003I07Rik	NM_001039967.1	66869	7.51267	7.07888	7.19416	7.50697	7.13872	7.1692
6020128	1200003I07Rik	NM_181274.2		7.51407	6.94984	6.96385	7.27516	6.87077	6.88559
6290397	1200003I07Rik	NM_001039967.1	66869	7.77133	7.15803	7.21463	7.72998	7.25878	7.17403
3520386	1200003N10Rik			7.09118	6.70201	6.74854	7.11454	6.72298	6.67595
4640682	1200007C13Rik			7.11634	6.66524	6.76098	7.31888	6.78086	6.72001
2480220	1200008A14Rik			7.22657	6.75988	6.84952	7.23567	6.80846	6.93152
7380730	1200008A14Rik			7.36613	6.94333	6.9821	7.39807	6.96697	6.91899
4590253	1200008N06Rik			7.25475	6.90088	6.87531	7.22741	6.96321	6.84162
6040619	1200009F10Rik	NM_026166.2	67454	7.42709	6.9676	6.96118	7.38443	6.95824	6.90135
670356	1200009I06Rik	NM_028807.1		7.40661	6.78334	6.82632	7.85527	7.38431	7.70803
6770673	1200009I06Rik	NM_028807.2	74190	7.09997	6.79329	6.8237	7.25619	6.91257	6.78233
5420309	1200009O22Rik	NM_025817.3	66873	7.64572	7.21209	7.37781	7.8885	7.5279	7.57631
6580086	1200011A11Rik			7.08497	6.6916	6.76902	6.99033	6.69767	6.672
5550719	1200011I18Rik	NM_026177.3	67467	7.27239	6.64957	6.75611	7.37564	6.75967	6.68252
580747	1200011M11Rik	NM_024262.1	74133	7.16316	6.53956	6.55361	7.11512	6.60851	6.61
5570465	1200011M11Rik	NM_024262.1	74133	7.42653	6.65777	6.66751	7.31554	6.75869	6.83972
6650575	1200011M11Rik	NM_024262.1	74133	7.21299	6.82122	6.82247	7.0716	6.85361	6.78148
4230470	1200011O22Rik	NM_027891.3	71735	7.96063	7.2756	7.52712	7.84712	7.52326	7.30211
6580168	1200012P04Rik			7.35328	6.94414	6.97962	7.70349	7.20694	7.26066
4260400	1200013B08Rik	NM_028773.2	74131	7.76594	7.13453	6.9832	7.29393	7.51934	7.024
1170747	1200013F24Rik			6.99183	6.55103	6.46342	6.96709	6.57113	6.54119
1230523	1200014J11Rik	NM_025818.2	66874	9.09674	8.25562	8.50437	8.98551	8.63976	8.44201
4180209	1200014M14Rik	NM_026173.2	67463	7.20042	6.65142	6.52569	7.166	6.68074	6.6722
6330162	1200014P05Rik	XM_141350.1		7.17512	6.66792	6.76161	7.14368	6.76642	6.71429
540309	1200015F23Rik	NM_001033136.2	67809	7.53885	6.78731	6.89482	7.67864	7.08931	7.0749
5310722	1200015F23Rik	NM_001033136.2	67809	8.63376	7.89423	8.04855	9.24153	8.18474	8.33402
6650373	1200015F23Rik	NM_001033136.2	67809	7.8358	7.02224	7.07746	8.02684	7.14498	7.3403
2340592	1200015N20Rik			9.24529	9.17122	9.13723	7.78217	8.35893	8.1758
20497	1200015P04Rik			7.3635	6.81415	6.96974	7.36162	6.94658	6.83184
10427	1200016B10Rik	NM_025819.2	66875	8.12442	7.53012	7.45253	8.34315	7.73455	7.76154
2760240	1200016B10Rik	NM_025819.3	66875	8.69843	8.07191	8.03002	8.94274	8.48483	8.63227
7150719	1200016B10Rik	NM_025819.3	66875	7.15672	6.57452	6.61581	7.11146	6.73219	6.67991
4070484	1200016C12Rik			7.1622	6.69652	6.67856	7.21912	6.62044	6.62482
20719	1200016D23Rik	NM_028776.3		7.34272	6.80248	6.90834	7.44557	6.92898	6.86852
3310215	1200016E24Rik			9.278	8.92722	8.70141	8.98824	9.48783	8.28636
2340132	1200016G03Rik	XM_283319.2		7.13782	6.74191	6.88422	7.17235	6.8484	6.82473
4830224	1200016L19Rik			7.2642	6.78323	6.84461	7.20927	6.89656	6.8352
5910184	1200017F15Rik			7.16523	6.72374	6.82532	7.1536	6.81964	6.79291
1050114	1300001I01Rik	NM_001081158.2	74148	8.29421	7.31099	7.54786	8.1345	7.76066	7.68745
6860494	1300002E11Rik			7.24298	6.64087	6.67573	7.18972	6.77445	6.70946
3140221	1300002K09Rik	NM_028788.2	74152	7.16461	6.64806	6.60315	7.04126	6.70448	6.59892
2810372	1300003B13Rik	NM_198003.2	74149	7.38817	6.80603	6.89261	7.30039	6.93083	6.90634
1300356	1300003O07Rik			7.19726	6.59981	6.62091	7.16378	6.5949	6.60247
5890358	1300006C19Rik			7.73721	6.86664	6.98933	8.43551	7.31093	7.36994
110743	1300007F04Rik	NM_026185.4	67477	7.22135	6.73435	6.58297	7.24499	6.70456	6.61918
7610161	1300007L22Rik	NM_027917.1		7.71106	6.98314	7.22176	7.92846	7.75437	7.52359
3060286	1300010F03Rik	XM_001002205.2	219189	8.50756	7.86331	7.94352	8.09541	7.67905	7.68439
4670397	1300010F03Rik	XM_001002205.2	219189	8.52796	7.75774	7.9309	8.66947	7.76876	7.78994
5290739	1300010F03Rik	XM_127737.3		8.10893	7.30834	7.44959	8.40899	7.66293	7.6914
5810392	1300010F03Rik	XM_001002205.2	219189	7.18115	6.66954	6.72574	7.24152	6.75077	6.7071
6400543	1300010F03Rik			7.18192	6.66668	6.68718	7.1557	6.78813	6.68062
7320445	1300010F03Rik			7.21179	6.59113	6.72529	7.15315	6.72745	6.67784
3120152	1300010M03Rik	NM_028933.1	67998	7.19853	6.74608	6.75436	7.03421	6.76702	6.62718
6180220	1300011L04Rik			8.04118	7.72986	7.71125	7.82691	7.31356	7.14892
7040707	1300012G16Rik	NM_023625.3	71772	7.21547	6.69164	6.74836	7.17863	6.79256	6.7288
5260246	1300013B24Rik			7.40714	6.89246	6.83745	7.36641	6.95456	6.87826
7000059	1300013D05Rik			7.30799	6.85445	6.94039	7.22132	6.86522	6.86274
4480138	1300013F15Rik	XM_129663.1		7.29704	6.7945	6.834	7.22976	6.84169	6.81074
2030278	1300013J15Rik	NM_026183.2	67473	7.08298	6.67567	6.59917	7.18825	6.72153	6.68626
6520022	1300013J15Rik	NM_026183.2	67473	7.42542	6.6517	6.70068	7.85898	7.08674	7.58087
4880132	1300014I06Rik	NM_025831.3	66895	7.51172	6.8195	6.95208	7.63839	7.11245	7.1132
270053	1300015D01Rik			7.2062	6.66267	6.72032	7.23713	6.73867	6.73551
2190500	1300017J02Rik	NM_027918.1	71775	7.30081	6.80459	6.83533	7.16161	6.87849	6.8353
6590348	1300018I05Rik	NM_028791.5	74157	10.2684	9.61317	9.91077	9.87363	9.74276	9.50886
6020692	1300018I17Rik	XM_925142.3	72325	7.53814	6.94349	6.93833	7.27635	7.01518	6.97971
2900110	1300018J18Rik	NM_027905.2	223776	7.69703	6.91343	6.89831	7.88064	7.16472	7.11032
540246	1500001A10Rik	NM_026886.3	68955	7.16081	6.68162	6.70699	7.19201	6.77026	6.65505
3710201	1500001A10Rik	NM_026886.1		7.12854	6.58976	6.65586	7.08942	6.64517	6.5748
7570470	1500001A10Rik			7.19561	6.8672	6.80192	7.20264	6.91585	6.81579
2140368	1500001E21Rik			8.26708	7.82238	7.74393	7.7648	7.5628	7.35531
4900520	1500001L15Rik	XM_127738.3		10.7042	9.94157	10.2409	10.9115	10.2372	10.2049
450681	1500001M20Rik	NM_026894.1	68971	8.50497	7.52152	7.77001	8.72815	8.13657	8.19306
3390152	1500001M20Rik	NM_026894.1	68971	8.73897	8.16064	8.56863	9.25727	9.05827	9.08281
3870041	1500001M20Rik	NM_026894.1	68971	7.83479	7.06915	7.20922	8.03964	7.46374	7.39399
2690131	1500002C15Rik			7.34813	6.82381	6.86852	7.20417	6.72886	6.74485
70056	1500002K03Rik			7.27282	6.63117	6.6546	7.09593	6.66384	6.56467
7210731	1500002O10Rik	XM_149157.1		7.16627	6.67216	6.71086	7.26354	6.75438	6.71198
6180543	1500002O20Rik	NM_028047.2	71997	7.19726	6.67512	6.6035	7.18345	6.85567	6.80791
6560593	1500003O03Rik	NM_019769.2		7.71201	6.9218	7.10378	7.96884	7.17554	7.16481
2490161	1500003O22Rik	NM_025897.1	101867	7.31392	6.77505	6.84218	7.23825	6.90087	6.79591
5560315	1500004F05Rik	XM_988852.1	69765	8.2548	7.86663	8.09148	7.46046	7.5388	7.42441
4070008	1500005C15Rik			7.24112	6.69219	6.59694	7.28324	6.63667	6.57795
4780768	1500005I02Rik	NM_028055.3	72014	7.33014	6.69539	6.65661	7.24144	6.71542	6.69131
6060008	1500005I02Rik	NM_028055.1	72014	7.17933	6.7408	6.75708	7.46718	6.78673	6.80918
3850278	1500005K14Rik	XM_983541.2	76566	7.19765	6.53557	6.59678	7.32523	6.69626	6.6533
6510736	1500005K14Rik			8.36927	7.36381	7.74255	9.17677	8.01546	8.24836
6280220	1500005N04Rik			8.55468	7.93068	8.18408	8.02114	7.84279	7.57077
360129	1500009K05Rik	XM_146924.1		7.15427	6.69473	6.73329	7.15742	6.77541	6.71229
7210315	1500009L16Rik	XM_899407.2	69784	8.22642	7.78435	7.71838	7.52472	7.44527	7.42316
3830242	1500010C09Rik			7.27719	6.75253	6.75982	7.30671	6.82815	6.73695
20523	1500010G04Rik	NM_173366.1		7.42284	6.81073	6.754	7.18647	6.69871	6.61863
3940050	1500010G04Rik	NM_173366.1		7.68462	7.37355	7.48952	7.38237	7.1457	6.95613
3060692	1500010J02Rik	NM_026889.2	68964	10.0916	9.66805	9.52599	9.16253	9.3407	9.1504
6590441	1500010J02Rik	NM_026889.2	68964	8.3683	7.40483	7.34165	7.7737	7.23191	7.27777
4180487	1500011B03Rik	XM_001478355.1	66236	8.09569	7.51865	7.56659	7.56871	7.24415	7.06863
3440138	1500011H22Rik			7.30013	6.96175	6.92534	7.13577	7.0062	6.91468
7050609	1500011H22Rik	NM_026883.1	68948	10.1843	9.5916	9.58418	8.63125	9.04341	8.91228
2260259	1500011J06Rik			7.08426	6.73972	6.77003	7.16181	6.80218	6.69838
70114	1500011K16Rik	XR_035441.1	67885	8.20598	7.3619	7.58952	8.30974	7.69955	7.58401
540138	1500012F01Rik	NM_001081005.1	68949	10.2945	9.40385	9.66563	10.1351	10.2451	9.81537
2760615	1500012F01Rik	NM_001081005.1	68949	9.29472	8.77782	9.3396	9.43641	9.29074	9.0331
7400360	1500012K07Rik			7.14209	6.6398	6.6816	7.10793	6.60386	6.67821
3520195	1500012M23Rik			7.28565	6.81755	6.87568	7.24483	6.91776	6.80478
5090349	1500015A07Rik			7.24943	6.80201	6.79648	7.1377	6.7752	6.80754
6900743	1500015G18Rik			7.15907	6.72518	6.74399	6.96549	6.70915	6.66844
3830630	1500015L24Rik	NM_183277.1		7.23517	6.78625	6.8181	7.21381	6.86603	6.85449
4610504	1500015O10Rik	NM_024283.2	78896	7.32758	6.7739	6.67394	7.30196	6.69236	6.76432
5860541	1500016O10Rik	XM_924242.3	68952	7.15424	6.57732	6.65299	7.15442	6.71212	6.61146
3310463	1500017E21Rik			7.33702	6.75935	6.77961	7.25007	6.89406	6.76442
3120338	1500017I17Rik	XM_986727.1	68976	7.19568	6.58538	6.60146	7.1828	6.63402	6.6381
1430537	1500019C06Rik	NM_177323.2		7.22554	6.78872	6.82153	7.30198	6.78194	6.90027
5130563	1500019G21Rik	NM_024172.2	66245	7.51345	6.86358	6.88814	7.3678	6.88327	6.86193
360605	1500026H17Rik			7.36728	6.6408	6.72234	7.17656	6.77022	6.65251
6020041	1500031H01Rik	XM_622593.3	207740	7.27872	6.75703	6.93981	7.11963	6.87197	6.93239
7050500	1500031H01Rik	XM_622593.3	207740	7.12117	6.66857	6.69833	7.10482	6.61787	6.67925
5890470	1500031K13Rik			7.15068	6.72498	6.72951	7.30598	6.83327	6.74092
2940414	1500031L02Rik	NM_025892.1	66994	9.97522	9.46257	9.58246	9.33477	9.21924	9.06564
450161	1500032D16Rik	NM_030087.1	78330	10.7847	10.681	10.3371	10.1459	10.0734	10.1492
6180092	1500032D16Rik	NM_001083891.1	78330	11.8225	11.1873	11.1244	11.3214	10.7866	10.7442
7200195	1500032D16Rik	NM_030087.2	78330	7.41088	6.7211	6.73002	7.18659	6.75258	6.74031
830201	1500032L24Rik	NM_026914.1	69029	11.3491	9.8645	10.2598	11.385	10.2847	10.5852
5360170	1500032P08Rik			7.31722	6.79341	6.91609	7.25977	6.88786	6.76807
1430048	1500034J01Rik	XM_912953.3	66498	7.31179	6.94654	7.04939	7.18839	6.97105	6.96281
6660180	1500034J01Rik	XM_912953.3	66498	10.7887	10.3925	10.529	10.304	10.2049	10.102
3610563	1500034J20Rik	NM_028260.1		7.15197	6.59291	6.73795	6.963	6.58	6.58475
3840441	1500034J20Rik	NM_028260.1		7.35113	6.8296	6.80423	7.28171	6.89303	6.87078
6270398	1500035H01Rik	NM_023831.3	76568	7.19608	6.7247	6.6678	7.27285	6.73269	6.7159
1850189	1500035N22Rik			7.29791	6.67819	6.69139	7.18556	6.77241	6.76968
5890209	1500041B16Rik	XM_354599.1		7.6064	7.04158	7.04201	7.38077	6.99504	6.95778
2650402	1500041J02Rik			7.29981	6.77623	6.76293	7.17758	6.7024	6.66516
6220615	1500041J02Rik			7.04948	6.63538	6.66804	7.17337	6.67015	6.65986
3840239	1500041N16Rik			7.19837	6.60608	6.60594	7.0634	6.71125	6.6313
3890010	1500041N16Rik			7.66011	7.07507	7.2205	7.51793	7.14226	7.12337
380561	1520401A03Rik	NM_177132.3	320309	7.30432	6.78972	6.65115	7.32737	6.72026	6.68864
3360709	1520401A03Rik	NM_177132.2	320309	7.27182	6.58341	6.6746	7.19079	6.79963	6.66462
7560273	1520401A03Rik	NM_177132.2	320309	7.29198	6.62709	6.76127	7.13938	6.81069	6.73576
650520	1520402A15Rik	XM_204182.3	68075	7.27501	6.7832	6.86119	7.2102	6.93447	6.82834
3390653	1520402A15Rik	XM_204182.3	68075	7.25311	6.86605	6.8615	7.19569	6.86654	6.85886
290538	1520402A20Rik			7.48835	6.95946	7.06344	7.40671	7.01776	6.97391
4050142	1600002D24Rik	XM_001473403.1	69776	7.25107	6.66775	6.72468	7.17076	6.71875	6.71727
3450187	1600002H07Rik	NM_028056.1	72016	7.12596	6.82705	6.85624	7.21014	6.87436	6.90482
460632	1600002K03Rik	NM_027207.1	69770	8.88549	8.14321	8.28754	8.86553	8.16666	7.99956
3800095	1600002K03Rik	NM_027207.2	69770	7.78977	7.10418	7.12496	7.79608	7.12254	7.02573
620400	1600010O03Rik	NM_198016.1		7.27983	6.70354	6.77596	7.27678	6.82436	6.72813
6840730	1600012F09Rik	NM_025904.1	67008	7.16422	6.65309	6.75304	7.20396	6.71871	6.76311
2750471	1600012H06Rik	NM_026451.1	67912	7.35642	6.87087	7.06034	7.49984	7.05052	7.03057
2760673	1600012H06Rik	NM_026451.1	67912	8.6682	7.79773	8.13932	9.06628	8.36565	8.26363
4830291	1600012H06Rik	NM_001083882.1	67912	8.05409	7.55049	7.94538	8.3708	8.0246	7.74699
5050433	1600012H06Rik	NM_001083882.1	67912	7.00275	6.63179	6.51557	7.02721	6.63703	6.62831
6940168	1600012H06Rik	NM_001083882.1	67912	7.21486	6.61121	6.74135	7.2202	6.68851	6.67168
7400048	1600012K10Rik			7.32709	6.66652	6.59262	7.22145	6.67926	6.68197
6550327	1600012P17Rik			7.09939	6.79812	6.85387	7.02938	6.89887	6.80375
5050762	1600013E24Rik			7.28274	6.89954	6.90584	7.20967	6.84367	6.80444
5090669	1600014C10Rik	NM_028166.3	72244	7.74442	7.40013	7.42485	7.33785	7.27764	7.11631
7380608	1600014C10Rik	NM_028166.2	72244	8.11678	7.44239	7.43443	7.45289	7.18587	7.09952
2750474	1600014C23Rik	XM_128667.1		7.21728	6.71328	6.70938	7.14179	6.74178	6.759
7100377	1600014E20Rik	NM_028045.1		7.31574	6.57284	6.60368	7.1166	6.6829	6.62886
1470192	1600014K23Rik	XM_921301.3	71996	7.22629	6.71047	6.78873	7.03996	6.77516	6.72059
650022	1600015I10Rik	NM_001081273.1	69761	7.08453	6.5291	6.50623	6.97253	6.53391	6.46449
7160192	1600016N20Rik	NM_028050.1	72000	8.03924	7.40385	7.48575	7.85808	7.53185	7.34059
290452	1600017E01Rik			7.37046	6.79735	6.76683	7.31906	6.87955	6.81741
1260343	1600019C01Rik	XM_135476.1		7.29434	6.68571	6.6549	7.17032	6.73576	6.75261
3800092	1600020E01Rik			7.17703	6.60185	6.68426	6.98108	6.77789	6.64187
4670204	1600021P15Rik	NM_177718.3	239796	7.50285	6.89148	6.88568	7.29168	6.97154	6.89861
6280386	1600021P15Rik	NM_177718.3	239796	10.023	9.50365	9.27402	9.05967	8.88932	8.84988
2940403	1600023H17Rik			7.24499	6.84851	6.92972	7.31382	6.94134	6.8522
6180138	1600023N17Rik	XM_001477104.1	69788	7.4087	6.7588	6.77885	7.22873	6.82289	6.69536
1580451	1600025M17Rik	XM_983040.1	72030	7.27322	6.78163	6.83398	7.22999	6.83799	6.83347
3400653	1600027N09Rik	XM_130743.3		7.32755	6.63741	6.71959	7.115	6.71517	6.73684
6020687	1600027N09Rik	NM_028479.1	73247	7.398	6.76487	6.79592	7.43095	6.99232	6.87376
1300092	1600029D21Rik	NM_029639.2	76509	7.10217	6.67414	6.68173	7.73228	7.11758	7.26127
4150301	1600029I14Rik	XM_135038.3		7.19275	6.61768	6.77372	7.01059	6.62325	6.66374
2680475	1600029O10Rik			7.21589	6.75436	6.67329	7.29661	6.88306	6.87776
520273	1600032L17Rik			7.33788	6.71678	6.86796	7.30825	6.92436	6.78221
1580441	1600032L17Rik			7.25332	6.67883	6.75904	7.24374	6.80258	6.76154
160477	1620402D19Rik			7.22073	6.89088	6.92439	7.24141	6.9213	6.84209
4480669	1700001C02Rik	NM_029285.1	75434	7.33558	6.71934	6.75121	7.09086	6.78345	6.70653
380195	1700001C07Rik			7.27569	6.70005	6.74623	7.34357	6.799	6.72357
2030600	1700001C14Rik	NM_029313.1		7.1044	6.76251	6.85568	7.0849	6.80716	6.75207
1710438	1700001C19Rik	NM_029296.1	75462	7.34727	6.89803	6.89399	7.22677	6.87425	6.82183
4200286	1700001C19Rik	NM_029296.1	75462	7.31174	6.74593	6.78988	7.19951	6.76416	6.77465
2360148	1700001E04Rik	NM_029288.2	75438	7.18484	6.54197	6.5961	6.98934	6.62635	6.65552
1230377	1700001E18Rik			7.15771	6.71618	6.708	7.20963	6.79905	6.85268
1400521	1700001G17Rik	XR_035294.1	67503	7.13505	6.73713	6.78971	7.09906	6.85439	6.8053
7150630	1700001J03Rik	NM_001008547.1	69282	7.35775	6.80439	6.79785	7.25425	6.80521	6.78808
2810433	1700001J11Rik	XR_001635.2	72224	7.28467	6.82383	6.80925	7.18502	6.80679	6.81162
4760576	1700001J11Rik	XR_001635.2	72224	7.29189	6.72326	6.70428	7.30303	6.77286	6.74595
2970735	1700001K23Rik	XM_001472545.1	69319	7.1111	6.4512	6.57733	7.11657	6.60299	6.45319
6060402	1700001L05Rik			7.34598	6.81284	6.91445	7.35498	6.89849	6.81495
2490468	1700001L19Rik	XM_906587.3	69315	7.21485	6.7891	6.84892	7.16855	6.89408	6.86307
4040379	1700001O11Rik			7.22579	6.66598	6.61309	7.20634	6.68808	6.61059
4610500	1700001O22Rik	NM_198000.1	73598	7.2444	6.72873	6.81998	7.2952	6.83979	6.75597
7200619	1700001O22Rik	NM_198000.1	73598	7.14108	6.79702	6.72111	7.15972	6.81466	6.76738
7160037	1700001P01Rik	NM_028156.2	72215	7.19273	6.58853	6.68065	7.15173	6.71777	6.66396
7400674	1700003B17Rik			7.37592	6.82262	6.78757	7.30941	6.83044	6.77944
2510424	1700003E16Rik	XM_001478332.1	71837	7.30712	6.90382	6.95688	7.23964	6.93344	6.92869
1820358	1700003F12Rik	NM_029305.1	75480	7.22228	6.78621	6.75809	7.12453	6.88012	6.71975
5860025	1700003F12Rik	NM_029305.2	75480	7.17526	6.66472	6.6604	7.15892	6.61607	6.6888
2000711	1700003H04Rik	XR_034486.1	384775	7.03001	6.68709	6.70011	7.17106	6.65117	6.54616
840129	1700003M02Rik	NM_027041.1		7.09437	6.66512	6.67327	7.10906	6.75358	6.66046
3370280	1700003M02Rik	NM_027041.2	69329	7.11464	6.6514	6.6794	7.09577	6.70899	6.67661
3780669	1700003N22Rik			7.22188	6.68486	6.67607	7.13163	6.68337	6.69041
6770687	1700006A11Rik	XM_131185.2		7.31001	6.83896	6.83609	7.20548	6.81203	6.79073
6620300	1700006E09Rik	XM_126493.1		7.15801	6.73338	6.72268	7.12764	6.77368	6.76936
1050520	1700006H02Rik	NM_173367.1		7.23778	6.61308	6.63132	7.27387	6.68109	6.61949
4390554	1700006H03Rik	XM_917380.3	74174	7.01271	6.44522	6.55203	6.91484	6.50391	6.54496
4890072	1700006H03Rik	XM_128158.4		7.29147	6.89783	6.98751	7.31416	6.91727	6.85366
2510408	1700006J14Rik	NM_177313.2		7.22057	6.79244	6.93187	7.17459	6.93634	6.86663
7610022	1700007B13Rik	XM_913577.2	71830	7.12199	6.73033	6.84826	7.03679	6.93106	6.84562
1580646	1700007B14Rik	XM_899560.3	71831	7.01937	6.77423	6.8631	7.14399	6.86309	6.81137
6290370	1700007E06Rik	XM_908448.2	75459	7.12866	6.63068	6.61389	7.23353	6.70186	6.64714
3310274	1700007G11Rik	NM_001024614.1	75784	7.14484	6.66208	6.72088	7.15659	6.79494	6.67813
150400	1700007K09Rik	XM_133875.1		7.23239	6.65648	6.80232	7.15522	6.74952	6.70318
7040487	1700007K09Rik	NM_027037.2	69318	7.31438	6.69016	6.70128	7.32487	6.81454	6.68926
110019	1700007K13Rik	NM_027040.1	69327	7.48184	6.97336	6.94187	7.29626	6.94417	6.88275
6060301	1700007N01Rik			7.36074	6.88128	6.83006	7.28829	6.83579	6.85429
5390348	1700007N14Rik	XM_135691.2		7.1685	6.73856	6.68846	7.12027	6.82049	6.72921
540736	1700007P14Rik			7.57523	7.0952	7.24716	7.48787	7.06782	7.06366
990427	1700008E09Rik			7.17608	6.64236	6.66652	7.16756	6.6788	6.63961
2480133	1700008E11Rik			7.22972	6.77928	6.84894	7.16124	6.84815	6.86785
1010133	1700008F19Rik			7.35944	6.84258	6.99022	7.78273	7.15927	7.16074
5870138	1700008F21Rik	NM_029292.1	75453	7.02959	6.48692	6.49292	7.08418	6.57649	6.50927
1240193	1700008G05Rik	NM_029310.1	75497	7.22255	6.59551	6.62312	7.20745	6.69413	6.63089
5550670	1700008G05Rik	NM_029310.1	75497	7.24874	6.65849	6.78344	7.25938	6.7329	6.61003
3840520	1700008H02Rik			7.07652	6.56342	6.59648	7.12993	6.67823	6.60434
5290059	1700008H02Rik			7.87017	7.43349	7.49074	7.54501	7.24895	7.08857
6420768	1700008H02Rik			7.258	6.74666	6.71303	7.14908	6.76448	6.70822
5490092	1700008I05Rik	NM_027952.2	71841	7.26624	6.77066	6.79578	7.1484	6.79087	6.71175
3140554	1700008J08Rik	XM_125967.3		7.13652	6.58629	6.64152	7.07834	6.71277	6.67643
1090609	1700008O03Rik	XM_917139.3	69349	7.04585	6.51619	6.5221	7.1166	6.59412	6.5894
5290433	1700008P02Rik	XM_977944.2	69347	7.25854	6.65324	6.58771	7.12311	6.63428	6.66137
7160707	1700008P20Rik	NR_003638.1	69301	7.20581	6.56392	6.70565	7.12073	6.74424	6.67763
380445	1700009C05Rik	XM_923107.2	74220	7.20635	6.68526	6.68381	7.13829	6.72963	6.73082
6270471	1700009J07Rik	XR_035305.1	75188	7.27229	6.67513	6.63556	7.25369	6.75976	6.71812
3460082	1700009N14Rik	NM_001081095.1	75471	7.09477	6.67143	6.78702	7.13766	6.80959	6.73916
10678	1700009P03Rik			8.34653	7.99356	8.40488	8.47455	8.23765	8.06481
6020184	1700009P03Rik			7.43411	7.01756	7.03738	7.26366	7.01347	6.95282
6060626	1700009P03Rik			7.26988	6.76834	7.01015	7.27344	6.92787	6.87046
1990600	1700009P10Rik			7.0024	6.57072	6.56561	7.04284	6.57093	6.5425
7570192	1700009P13Rik	NM_144820.1		7.4118	6.88896	6.93946	7.27508	6.87608	6.9661
610709	1700009P17Rik	NM_001081275.1	75472	7.28663	6.75347	6.75674	7.25041	6.69832	6.70592
7100309	1700010A01Rik			7.20702	6.66356	6.76463	7.26752	6.73441	6.62932
1470220	1700010B08Rik	XM_001479037.1	75485	7.14585	6.7025	6.70384	7.23632	6.73015	6.69404
3420224	1700010C24Rik	NM_027401.2	70363	7.16859	6.78519	6.75	7.0532	6.71873	6.7462
20368	1700010D01Rik	NM_029590.2	76386	7.23521	6.72418	6.7014	7.26168	6.79481	6.6224
620014	1700010H15Rik			7.21489	6.77491	6.80926	7.23282	6.86732	6.84885
2570133	1700010H15Rik			7.44288	6.87051	6.93694	7.27699	6.90946	6.83067
1450632	1700010H22Rik	NM_029312.1		7.18518	6.72184	6.77991	7.13501	6.83885	6.74433
610220	1700010I14Rik	NM_025851.2	66931	7.15775	6.62849	6.67702	7.14006	6.72625	6.68045
240600	1700010L04Rik	XM_355963.1		7.19462	6.65692	6.65553	7.13679	6.71839	6.65218
3710220	1700010M06Rik			7.22573	6.70729	6.75214	7.21145	6.79469	6.75863
2100195	1700010M22Rik	NM_025490.1		7.2278	6.59428	6.63394	7.04796	6.59198	6.56098
2630646	1700010M22Rik	NM_025490.2	66328	7.26216	6.73413	6.69662	7.17302	6.77174	6.66911
1740685	1700011A15Rik	NM_025487.2	66322	7.08953	6.64396	6.64959	7.14212	6.74518	6.6049
3780593	1700011E24Rik	XM_128789.5	75467	7.06179	6.76821	6.68894	7.20065	6.77915	6.6882
6480754	1700011F03Rik	NM_028825.2	74221	7.19832	6.6491	6.64579	7.11685	6.74976	6.75743
3390017	1700011F14Rik	NM_029372.2	75645	7.17382	6.62248	6.7174	7.06486	6.74533	6.65371
7100053	1700011H14Rik	NM_025956.3	67082	7.27125	6.72722	6.74738	7.53879	6.90738	6.89372
5820731	1700011H22Rik	XM_914392.2	69314	7.16968	6.6389	6.61043	7.20721	6.67621	6.5623
6370717	1700011I03Rik	XM_980728.1	75444	7.06676	6.78488	6.6747	7.19882	6.81338	6.77894
4920504	1700011J10Rik			7.38884	7.04993	7.15506	7.39792	7.23836	7.14839
1190463	1700011K15Rik	NM_029294.1	75456	7.08527	6.54216	6.54073	7.10037	6.7076	6.64245
4220368	1700011L22Rik	XM_134463.3	67687	7.12492	6.57527	6.5194	7.00725	6.56114	6.52876
2350600	1700011M02Rik	XM_001474336.1	75443	7.18377	6.80471	6.77811	7.20264	6.79833	6.74811
7510735	1700011M02Rik	XM_001474336.1	75443	7.18508	6.82343	6.79417	7.25082	6.92143	6.85252
5900343	1700012A03Rik	NM_029587.2	76382	6.98902	6.39805	6.40409	7.05048	6.52514	6.52958
380546	1700012A16Rik	NM_001033162.2	71836	7.18684	6.68777	6.61897	7.14822	6.76656	6.73899
3140474	1700012B07Rik	XM_895288.2	69324	7.24836	6.62486	6.69416	7.07303	6.72408	6.63191
2970431	1700012B09Rik	NM_029306.2	69325	7.34915	6.74756	6.80899	7.23291	6.78098	6.76328
60292	1700012B15Rik			7.18369	6.50367	6.56902	7.27305	6.62897	6.53438
1570041	1700012B15Rik			7.11956	6.56692	6.65261	7.06735	6.78461	6.66018
7050152	1700012C15Rik	XM_910878.2	76390	7.07514	6.52346	6.57618	7.02898	6.58167	6.56903
2120255	1700012F10Rik	XM_181295.3		7.28465	6.77321	6.92644	7.19628	6.85249	6.7541
6110762	1700012F11Rik			7.10256	6.71721	6.84132	7.2135	6.79991	6.71695
4570202	1700012H05Rik			7.18308	6.76578	6.75084	7.20414	6.79073	6.75747
5910400	1700012H05Rik	NM_029660.1	76572	7.29719	6.59239	6.6108	7.15545	6.61866	6.60454
160327	1700012H17Rik			7.9965	7.60857	7.64043	7.45865	7.34268	7.22878
730600	1700012K20Rik			7.26344	6.79232	6.8345	7.09769	6.87079	6.8595
1440187	1700012L04Rik	NM_029588.1	76383	7.08736	6.65218	6.62394	7.10383	6.75639	6.72386
6330113	1700012M13Rik			7.2063	6.68443	6.6938	6.99576	6.79527	6.64768
360274	1700012M14Rik	NM_023816.1		7.24259	6.59984	6.58055	7.07463	6.59261	6.68356
3310202	1700012O15Rik			7.18893	6.95672	6.90843	7.18399	6.99187	6.82698
240377	1700012P22Rik	XM_131817.3	69364	7.10499	6.58759	6.61714	7.0888	6.69072	6.64961
2100082	1700013A01Rik			8.40695	7.73139	7.98339	8.38396	7.9974	7.89459
7560577	1700013B16Rik	NM_028157.1	72219	7.09815	6.5871	6.68257	7.24869	6.6786	6.64801
1470037	1700013D24Rik	XM_989548.2	76921	7.18874	6.70748	6.66852	7.28752	6.7582	6.77333
1410100	1700013E18Rik			7.05029	6.83246	6.80016	7.22559	6.80284	6.74843
2000059	1700013E18Rik			7.4773	6.97605	6.96565	7.07675	6.91633	6.95532
610494	1700013F07Rik	XM_910312.2	75504	7.09389	6.66098	6.57422	7.07678	6.69219	6.6948
520253	1700013G10Rik	XM_889570.2	75507	7.52673	6.84051	6.82146	7.464	6.98896	6.86603
4070497	1700013G10Rik	XM_889570.2	75507	8.6873	8.41387	8.61866	8.22778	8.311	8.09201
2100187	1700013G24Rik	NM_027063.2	69380	7.08773	6.6203	6.69361	7.06796	6.62123	6.60436
7320639	1700013H16Rik	XM_914306.3	75514	7.18801	6.63542	6.64511	7.06338	6.68465	6.65789
670424	1700013N18Rik	NR_003639.1	73318	7.11239	6.69392	6.73516	7.07874	6.69189	6.74246
1300167	1700013N18Rik	NM_028502.2	73318	7.1902	6.63748	6.58736	7.12211	6.65594	6.67987
2690681	1700014B07Rik	XM_888419.2	72248	7.1673	6.72395	6.65071	7.04625	6.75728	6.60686
3990274	1700014B12Rik			7.20202	6.65652	6.65184	7.14947	6.68185	6.71106
1070059	1700014D04Rik			7.21698	6.75261	6.8024	7.18877	6.94828	6.75107
60722	1700014N06Rik	XM_906752.2	69389	7.15011	6.5723	6.51153	7.03501	6.63397	6.62918
6110561	1700015E05Rik			7.54555	7.00129	6.92664	7.40072	6.9337	6.94194
3940408	1700015E13Rik	XM_355274.1		6.99023	6.66155	6.71143	6.97912	6.68716	6.66775
2650243	1700015F03Rik			7.19243	6.62598	6.59719	7.01205	6.70309	6.62722
6660112	1700015L13Rik			7.32455	6.73782	6.7067	7.30824	6.7915	6.77682
2900253	1700016A15Rik	XM_127067.4		7.81126	7.20864	7.39783	7.63581	7.28	7.24965
780484	1700016B15Rik			7.19267	6.65821	6.67195	7.1343	6.7233	6.68384
7610138	1700016C15Rik	NM_027077.2	69428	7.26254	6.63973	6.71388	7.2462	6.71544	6.74683
4670142	1700016D02Rik	XM_358455.1		7.15591	6.67423	6.66639	7.17056	6.6827	6.68978
1990167	1700016D06Rik	NM_024271.1	76413	7.22104	6.83526	6.85594	7.25587	6.86807	6.90364
7100441	1700016D06Rik	NM_024271.1	76413	7.21646	6.77056	6.71126	7.14341	6.75981	6.75653
3840358	1700016D18Rik	XR_034068.1	76418	6.9852	6.43559	6.4612	6.96746	6.52806	6.44871
7550593	1700016D18Rik	XM_986799.1	76418	7.21415	6.74699	6.87609	7.08282	6.78009	6.85791
5220307	1700016G05Rik	NM_026317.1	67690	7.21308	6.72092	6.72037	7.14256	6.80268	6.69031
5270564	1700016H13Rik	XM_132216.7	74218	7.34998	6.82601	6.84364	7.22561	6.86707	6.88698
2710010	1700016J18Rik	XM_994504.1	75561	7.19642	6.74407	6.80542	7.1345	6.82034	6.73238
3140577	1700016K13Rik	XM_132393.2		7.14723	6.62253	6.66491	7.02708	6.67333	6.61603
1190358	1700016K19Rik	NM_198637.1	74230	7.11314	6.59979	6.58418	7.14327	6.6366	6.57407
3850068	1700016K19Rik	NM_198637.1	74230	7.53128	6.73139	6.8879	7.99104	7.04496	6.89424
580471	1700016L04Rik			7.29587	6.67161	6.70943	7.2823	6.76309	6.74503
5960021	1700016L04Rik			7.28115	6.79548	6.7451	7.19746	6.85564	6.76012
1240204	1700016L21Rik	XM_974436.2	72208	7.22785	6.70743	6.72993	7.12572	6.79865	6.76222
2600348	1700016M24Rik	XM_909411.2	69439	7.14051	6.75045	6.84113	7.26658	6.84091	6.81676
4480242	1700017B05Rik			6.9452	6.51287	6.54124	6.90429	6.62035	6.59575
5390209	1700017D01Rik			7.32845	6.87605	6.8388	7.22172	6.91373	6.87032
2760253	1700017G19Rik			7.1832	6.86108	6.87117	7.09326	6.84705	6.90163
4200097	1700017N19Rik	NM_001081246.1	66605	7.22635	6.5396	6.50648	7.0451	6.55237	6.55804
7150379	1700017N19Rik			7.29667	6.80938	6.81382	7.32041	6.80197	6.82994
1940010	1700018B24Rik	NR_003617.1	66332	7.12462	6.55372	6.52707	7.20438	6.62252	6.48516
5490215	1700018C11Rik	NM_029324.2	75524	7.34919	6.6807	6.72564	7.17327	6.77169	6.64441
6290243	1700018F24Rik	NM_027069.1	69396	7.16444	6.66292	6.67303	7.14552	6.73917	6.79344
6520239	1700018G05Rik			7.25646	6.73866	6.67507	7.24386	6.83045	6.79759
5550386	1700018L24Rik	NM_029326.1	75528	7.26405	6.72081	6.73515	7.04181	6.79765	6.72925
6550148	1700019A02Rik	XM_129804.2		7.09737	6.72631	6.83184	7.18835	6.7549	6.74804
1940209	1700019B03Rik	XM_133982.2		7.30279	6.77068	6.7228	7.23374	6.84509	6.82782
7650164	1700019B21Rik			7.11639	6.68046	6.68697	7.10605	6.72321	6.66544
1300768	1700019D03Rik	NM_144953.2	67080	7.67033	6.97667	7.05205	7.74768	7.11731	7.09708
990164	1700019E19Rik	NM_029601.1	76411	8.63386	7.55569	7.97155	8.73483	8.07317	8.01572
2360201	1700019G17Rik	NM_029331.2	75541	7.38539	6.85048	6.8563	7.34558	6.92221	6.87896
4290341	1700019G17Rik	NM_029331.2	75541	7.19475	6.69489	6.66455	7.14239	6.78174	6.68689
5960398	1700019G17Rik	NM_029331.2	75541	7.48742	6.8934	6.745	7.79118	7.05644	7.222
6220630	1700019G17Rik	NM_029331.2	75541	7.18567	6.78409	6.72337	7.299	6.82469	6.75677
540609	1700019H03Rik	NM_183161.3	228993	8.06799	7.01183	7.01782	8.12439	7.34107	7.19782
6380097	1700019H03Rik			8.08469	7.35137	7.43738	8.43859	7.62389	7.48311
3460156	1700019J19Rik	XM_358708.1		7.08199	6.85598	6.83703	7.03771	6.84766	6.80585
1780703	1700019L03Rik	NM_025619.1	227736	7.3597	6.77472	6.7142	7.33155	6.75717	6.68667
7000008	1700019L03Rik	NM_025619.1	227736	7.12207	6.64504	6.72936	7.07699	6.72615	6.68705
2320114	1700019M22Rik	NM_027076.2	69423	7.23432	6.6586	6.66033	7.22643	6.72232	6.72991
4180040	1700019N12Rik	NM_001039494.2	67077	7.34777	6.56002	6.66854	6.94015	6.68374	6.60079
4480446	1700019N12Rik	NM_001039494.2	67077	6.93289	6.5437	6.51393	6.92661	6.58307	6.51062
2570477	1700019N19Rik	NM_026208.2	67507	7.19359	6.61082	6.58949	7.0909	6.57939	6.56019
5270368	1700019O17Rik	XM_905829.2	71863	7.2778	6.67698	6.71761	7.26379	6.73438	6.82394
6960327	1700020A23Rik	XM_918226.2	75656	7.05497	6.47873	6.49832	7.00605	6.52769	6.51911
840445	1700020C07Rik	XM_130672.3		7.2221	6.78095	6.89246	7.1929	6.91967	6.90243
110601	1700020C11Rik	NM_026443.4	67900	7.61034	7.05322	6.88734	7.4286	6.96526	6.89958
3710132	1700020D05Rik	NM_023781.3	75555	7.32654	6.80125	6.67932	7.02419	6.77589	6.69513
580296	1700020G18Rik			7.25264	6.63623	6.6787	7.14497	6.70095	6.67938
840368	1700020I14Rik			7.36597	6.97572	7.01405	7.48927	7.16487	7.12386
1450253	1700020I14Rik			7.2954	6.80675	6.8351	7.20992	6.8955	6.76979
6580661	1700020I22Rik	XM_980183.2	72262	7.06106	6.76984	6.87721	7.15238	6.81255	6.79122
940059	1700020L13Rik	XM_001000510.1	75629	7.18246	6.54089	6.617	7.06525	6.63797	6.62094
1430491	1700020L24Rik	NM_025492.1	66330	7.03888	6.61369	6.60012	7.20716	6.63181	6.54543
4200609	1700020M10Rik	NM_053203.1		7.31146	6.77882	6.84429	7.31414	6.89604	6.80984
5270059	1700020N01Rik	NM_183266.1	67692	6.98377	6.59757	6.59345	7.10678	6.70407	6.6072
2600709	1700020N15Rik			7.2473	6.87262	6.93606	7.38021	6.87014	6.89004
2760477	1700020N17Rik			7.21603	6.81692	6.76034	7.22417	6.86252	6.79152
2710164	1700020N18Rik	XM_976173.1	67086	7.231	6.62167	6.65125	7.16379	6.69978	6.63884
5910056	1700020O03Rik	NM_027405.2	70373	7.24671	6.7142	6.74327	7.2825	6.77618	6.71756
7330168	1700020O03Rik			7.13345	6.74458	6.76459	7.18709	6.80024	6.72924
6020427	1700021A07Rik			7.25151	6.7886	6.82191	7.12892	6.86745	6.73626
2760370	1700021C14Rik	NM_029801.2	76927	7.83794	7.48546	7.72787	7.96603	7.71204	7.5092
4640156	1700021E15Rik			7.16469	6.62692	6.63754	7.10874	6.70341	6.72533
1850762	1700021F05Rik	NM_026411.1	67851	9.86855	9.05782	9.23633	9.7876	9.03808	9.11943
6580575	1700021F07Rik	XM_913802.2	72221	7.16968	6.80892	6.82664	7.07169	6.86255	6.78976
10136	1700021I09Rik			7.0245	6.46837	6.48787	7.07408	6.53289	6.49799
270064	1700021J08Rik			7.19812	6.70932	6.67354	7.24067	6.78044	6.71053
510450	1700021K02Rik	NM_001017441.1	65971	7.22087	6.57006	6.58972	7.07795	6.61606	6.71808
2350128	1700021K02Rik	NM_001017419.1	65971	7.22764	6.72336	6.85599	7.16998	6.87216	6.7759
3130360	1700021K02Rik	NM_001017407.1	65971	7.28756	6.67461	6.74214	7.25899	6.71383	6.76474
7160386	1700021K10Rik			7.30935	6.73519	6.87157	7.65034	6.98919	6.98426
5220131	1700021K14Rik	XM_001475204.1	69398	7.18763	6.66899	6.64688	7.23268	6.73971	6.67875
730114	1700021K19Rik	NM_172615.3	224118	8.66172	7.74694	7.78419	8.29245	7.71177	7.6305
1690221	1700021O21Rik			7.19209	6.78205	6.89491	7.16706	6.94507	6.89442
5960519	1700021P04Rik	XM_988914.1	75521	7.27635	6.89418	6.96704	7.23647	6.9271	6.90982
1740079	1700021P10Rik			7.15425	6.61125	6.63242	7.06173	6.66691	6.62315
1030138	1700021P22Rik	XM_001002617.1	75538	7.27101	6.60582	6.59284	7.13598	6.66865	6.60526
2030075	1700021P22Rik	XM_924733.3	75538	7.27562	6.76406	6.81152	7.17701	6.86832	6.8816
2470148	1700021P22Rik	XM_924743.2	75538	7.28677	6.94826	6.92272	7.24992	6.92051	6.84699
2480008	1700022A21Rik	XM_906557.2	72252	7.21349	6.79775	6.83952	7.09307	6.88683	6.78816
6280270	1700022C21Rik	NM_029602.1	76416	7.45245	6.8804	6.96942	7.65216	7.12899	6.94997
840010	1700022F17Rik			7.16198	6.60757	6.61802	7.23758	6.68479	6.65775
430246	1700022I11Rik	XM_355479.1		7.1666	6.76446	6.76778	7.16856	6.8152	6.72718
5220167	1700022J01Rik			7.45888	6.71701	6.91256	7.26257	6.87831	6.86909
6760431	1700022K14Rik	XM_001477126.1	74234	7.2086	6.62054	6.66837	7.13547	6.75214	6.66061
5220039	1700022L20Rik	XM_135684.3		7.28839	6.91083	6.90921	7.22718	6.95646	6.96413
7320215	1700022N22Rik	XM_001479914.1	69431	7.17837	6.64227	6.59743	7.14532	6.71678	6.65332
7330468	1700022P15Rik			7.16844	6.63117	6.62649	7.14437	6.70107	6.60669
6330670	1700022P22Rik	XM_886605.3	75558	7.09819	6.66974	6.75057	7.07148	6.72897	6.68075
1980435	1700023A16Rik	XM_909859.2	69371	7.2127	6.61312	6.60719	7.08883	6.63445	6.58142
2680458	1700023B02Rik	NM_025854.1	66935	7.5874	7.09803	7.14233	7.46195	7.12345	7.1644
3890437	1700023B02Rik	NM_025854.1	66935	7.49751	7.09456	7.06253	7.41803	7.27614	7.10998
5050593	1700023B02Rik	NM_025854.1	66935	7.51539	7.09326	7.05372	7.43932	7.13316	7.03433
6510072	1700023B23Rik	XM_132432.2		7.20294	6.71865	6.73645	7.13799	6.79046	6.75411
6270240	1700023C21Rik	XM_987400.1	73257	7.34675	6.71244	6.7542	7.32767	6.82523	6.77445
6520286	1700023D19Rik	XM_917226.2	75510	7.0721	6.77188	6.88838	7.21514	6.89634	6.75142
2480201	1700023E05Rik	NM_027970.1	71868	7.29167	6.75535	6.70655	7.22596	6.77713	6.67609
7560020	1700023E05Rik	NM_027970.1	71868	7.26375	6.76267	6.80362	7.27663	6.90215	6.78781
7650593	1700023F06Rik	XM_126649.3		9.13073	8.73349	8.86315	7.92397	8.1742	8.04293
2600482	1700023G08Rik			7.19062	6.83523	6.75773	7.09764	6.79717	6.74057
4220376	1700023I07Rik	NM_029707.2	76705	7.26044	6.66046	6.75635	7.17701	6.75495	6.70243
840082	1700023L04Rik	XM_001477261.1	76419	7.13596	6.66259	6.62944	7.14012	6.79954	6.6082
5490670	1700023M03Rik	NM_027078.1		9.9971	9.67168	9.93435	9.36336	9.53693	9.48891
5360491	1700024B05Rik	NM_029322.1		7.12392	6.63276	6.67614	7.13306	6.75537	6.65042
6330221	1700024C24Rik			7.11557	6.75878	6.7609	7.29452	6.74764	6.73159
6620543	1700024D23Rik	NM_029911.1		7.07264	6.55422	6.59046	7.16612	6.60725	6.58954
3780091	1700024G10Rik	XM_910148.3	71849	7.15811	6.61646	6.70541	7.21873	6.71557	6.68515
160376	1700024G13Rik	NM_001034037.1	67085	7.16001	6.80217	6.80961	7.14007	6.76938	6.82982
4590088	1700024G13Rik	XM_147820.2		7.248	6.89045	6.90017	7.18289	6.96295	6.89763
6860204	1700024J04Rik			7.2309	6.71616	6.74262	7.17068	6.7982	6.73741
5910703	1700024P04Rik	XM_127485.5	69382	7.21227	6.72298	6.73785	7.1438	6.83431	6.81111
1580192	1700024P12Rik	XM_898137.2	69392	7.19239	6.79999	6.81413	7.12977	6.80771	6.77682
5050221	1700024P16Rik	XM_161350.4		7.31492	6.88026	6.81971	7.1746	6.91329	6.87662
4920270	1700025B11Rik	XM_147929.1		7.0823	6.63934	6.72996	7.10038	6.65232	6.71584
4200095	1700025D03Rik	NM_026469.2	67944	7.09903	6.56821	6.55773	7.04433	6.59909	6.60342
4780719	1700025D03Rik	NM_026469.2	67944	7.26699	6.71346	6.73268	7.26164	6.79594	6.7312
6900703	1700025E21Rik	NM_029373.3	75647	7.24893	6.67963	6.70148	7.24627	6.72102	6.76737
4250301	1700025F22Rik	NM_027074.3	69416	7.23797	6.55189	6.63524	7.20703	6.68139	6.65212
5420066	1700025F24Rik			7.23725	6.68345	6.62654	7.14504	6.74717	6.64431
2850112	1700025G04Rik	NM_197990.2	69399	8.73316	7.92794	8.19677	8.43984	7.95474	7.90198
4640709	1700025H01Rik	XM_358825.1		7.314	6.7997	6.88717	7.3467	6.83626	6.84162
5340161	1700025K23Rik	NM_183254.1	66337	7.80126	7.453	7.64976	7.48481	7.31857	7.19244
6100114	1700025K24Rik			7.16463	6.72443	6.77724	7.15793	6.72053	6.71568
1070020	1700025O08Rik	XM_001475484.1	69984	7.04936	6.56045	6.4886	7.06352	6.55403	6.51819
2350242	1700026D08Rik			7.26678	6.78752	6.77219	7.16515	6.7619	6.64687
3440148	1700026D08Rik			7.04323	6.79413	6.80766	7.27401	6.82029	6.8225
4200180	1700026J04Rik	XM_127285.2		7.01662	6.49649	6.49501	7.09181	6.58027	6.46463
4050736	1700026J12Rik	XM_148382.2		7.20445	6.60809	6.67321	7.16088	6.66389	6.66597
7560524	1700026J12Rik			7.21011	6.85821	6.83378	7.15179	6.88965	6.87119
7570246	1700026J12Rik	XR_033917.1	73255	7.29948	6.74574	6.74591	7.13192	6.86388	6.77881
3460711	1700026L06Rik	XM_130129.3		7.20233	6.50948	6.57454	7.09772	6.6234	6.59985
2630475	1700026N04Rik	XM_147733.1		7.17835	6.79573	6.88448	7.08698	6.88293	6.8679
540289	1700026N20Rik			7.14795	6.66617	6.70004	7.11314	6.73166	6.64025
2070221	1700027A07Rik			7.18599	6.71875	6.71112	7.17957	6.70169	6.74018
270070	1700027A23Rik	NM_029604.2	76420	7.35952	6.75276	6.80634	7.22684	6.85962	6.76834
6580431	1700027D21Rik	NM_029661.1	76573	7.34685	6.74159	6.65364	7.27866	6.80979	6.5927
5050307	1700027F06Rik			7.13952	6.72638	6.71994	7.07354	6.87163	6.75365
2120594	1700027I24Rik			7.15953	6.57806	6.65817	7.03917	6.66077	6.57764
4810491	1700027J07Rik	XM_001477707.1	69443	7.12978	6.72854	6.80869	7.16505	6.88632	6.73166
5720132	1700027L20Rik	XM_906114.3	69453	7.337	6.72079	6.70065	7.13779	6.74453	6.6983
780121	1700027M01Rik			10.818	10.1945	10.2004	10.583	10.3716	10.3089
1010356	1700027M01Rik			10.8372	10.1556	10.2762	10.6994	10.5235	10.3746
1170431	1700027N10Rik	NM_029338.3	75564	9.11751	8.63041	8.77042	9.44394	8.72885	8.69921
6590242	1700027N10Rik	NM_029338.1	75564	8.48483	7.70918	7.94093	8.47024	7.913	7.79943
7550692	1700028D13Rik			7.4474	6.81847	6.92925	7.495	6.92313	6.83723
4290056	1700028G04Rik			7.19939	6.48193	6.61919	7.20428	6.65218	6.52722
4570475	1700028I04Rik			7.36788	6.88591	6.92285	7.39329	7.01279	6.93283
5490201	1700028I16Rik	XM_001475840.1	70003	7.27883	6.65749	6.72514	7.15092	6.709	6.67183
3610324	1700028J19Rik	XM_924669.2	70004	7.12859	6.66052	6.6889	7.16722	6.6636	6.68679
50601	1700028K03Rik	NM_182745.1	76421	7.22595	6.74992	6.6648	7.18006	6.7452	6.72974
1780537	1700028K03Rik	NM_182745.1	76421	7.23351	6.66117	6.59208	7.12628	6.55767	6.56786
3830278	1700028M03Rik	XM_899790.3	69460	7.04411	6.39662	6.47545	6.99698	6.48725	6.46385
780538	1700028N14Rik			7.21266	6.65374	6.59896	7.14768	6.68665	6.64011
2750008	1700028P14Rik	NM_026188.2	67483	7.1754	6.7644	6.78021	7.26661	6.82339	6.81157
6420110	1700029F09Rik	XM_919077.2	75623	9.39677	8.92396	8.73415	8.72114	8.64665	8.97611
1770504	1700029F12Rik	NM_001080777.1	66479	7.22596	6.6013	6.64488	7.07755	6.7162	6.6087
2000154	1700029F12Rik	XM_147162.1		7.28503	6.72251	6.8167	7.22637	6.8143	6.73645
5820132	1700029F12Rik	NM_025585.2	66479	7.14172	6.53795	6.56124	7.12449	6.58842	6.55874
1110021	1700029G01Rik	NM_025856.2	66938	9.70491	8.71714	8.85241	9.91656	8.88473	9.02541
3400553	1700029H14Rik	NM_001080781.1	66501	7.28281	6.70181	6.82254	7.29033	6.7547	6.78704
6220577	1700029H14Rik	NM_025601.2	66501	6.98673	6.50946	6.43054	7.03304	6.56841	6.55674
2350612	1700029I01Rik	NM_027285.2	70005	7.10444	6.63259	6.58541	7.10335	6.70074	6.6289
2810538	1700029I08Rik	NM_183282.1		7.27035	6.78824	6.69744	7.25179	6.89416	6.82434
2340347	1700029I15Rik	NM_183112.2	75641	7.37731	6.83778	6.91214	7.26991	6.78611	6.76757
3800050	1700029J07Rik	NM_001033148.2	69479	7.49539	7.08872	7.14277	7.38721	7.183	6.99674
290246	1700029K01Rik	NM_029606.1		7.16942	6.71182	6.72182	7.01308	6.69234	6.70006
4290167	1700029M20Rik			7.3713	6.82665	6.81928	7.39036	6.80314	6.88873
5910070	1700029M20Rik			7.42608	7.0428	6.96854	7.40083	6.9545	6.97457
1340154	1700029P11Rik	NM_025503.1	66346	8.38557	7.55195	7.58327	8.30873	7.50049	7.4555
2850543	1700029P11Rik	NM_025503.2	66346	7.25244	6.76941	6.80318	7.1815	6.72014	6.74067
4780102	1700029P11Rik	NM_025503.1	66346	7.13599	6.62276	6.617	7.16285	6.68481	6.62579
2100064	1700030C10Rik	XR_035444.1	69513	7.61405	6.95969	7.19565	7.55273	7.14363	6.98317
6450427	1700030E15Rik	XM_916123.2	75667	7.25565	6.68744	6.73589	7.08951	6.80927	6.64996
5890369	1700030F18Rik	NM_028180.2	72277	7.17785	6.66417	6.67417	7.21375	6.68013	6.62616
6650717	1700030G05Rik			7.29286	6.63892	6.65379	7.12752	6.68706	6.64769
1090553	1700030G11Rik	XM_913826.3	70065	6.86598	6.63608	6.5136	6.956	6.58609	6.56092
4010543	1700030G11Rik	XM_913826.3	70065	7.14409	6.62134	6.63715	7.18691	6.67329	6.68035
7000575	1700030J15Rik	XM_135553.2		7.25839	6.71368	6.65699	7.21913	6.75492	6.73224
4150598	1700030J22Rik	NM_027103.2	69528	7.49499	6.78227	6.84003	7.25729	6.80972	6.75281
6980593	1700030K09Rik	NM_028170.1	72254	8.2885	7.92289	8.02867	8.01964	7.87531	7.57952
6180246	1700030N03Rik			7.20459	6.69149	6.67132	7.11293	6.68066	6.65331
520601	1700031F05Rik	XM_920220.2	73300	7.17459	6.64431	6.68511	7.29107	6.76481	6.67125
2650224	1700031F05Rik	XM_920220.2	73300	7.28576	6.65926	6.69063	7.2465	6.69884	6.64221
1990240	1700031F13Rik			7.13835	6.58108	6.6436	7.1643	6.69351	6.68551
3840341	1700034E13Rik	NM_030097.1	78414	7.12194	6.59578	6.60268	7.10305	6.61403	6.65043
3170470	1700034F02Rik	XM_125968.3	73324	7.11871	6.60346	6.58667	7.02309	6.76418	6.56193
2970035	1700034H14Rik	NM_025969.3	67105	7.83194	7.16833	7.29928	7.92834	7.55284	7.48903
4670598	1700034H14Rik	NM_025969.3	67105	9.23546	8.34811	8.67816	9.60906	8.92311	8.84523
5870239	1700034H14Rik	NM_025969.3	67105	7.23844	6.63378	6.64503	7.0436	6.70628	6.70631
6270603	1700034H14Rik	NM_025969.1	67105	8.42615	7.63406	7.88809	8.59962	8.24088	8.14038
7100523	1700034H15Rik	XM_358552.1		7.13153	6.63118	6.71405	7.10289	6.69552	6.64698
380176	1700034I23Rik	NM_028494.1	73297	7.20949	6.72814	6.68824	7.2644	6.79634	6.72249
3890400	1700034I23Rik	NM_028494.2	73297	7.31954	6.72851	6.80245	7.22081	6.88061	6.8418
4040121	1700034J05Rik	XM_355831.1		7.19977	6.64837	6.55753	7.07694	6.66817	6.61763
2320326	1700034M03Rik			7.23391	6.78885	6.82329	7.20884	6.87755	6.80174
5390450	1700034O15Rik	NM_029671.2	76606	7.20141	6.73861	6.68476	7.09263	6.74143	6.76163
6060411	1700034P14Rik			7.26965	6.75625	6.87646	7.20976	6.88671	6.76249
5690154	1700036A12Rik			7.31898	6.8509	6.86048	7.30979	6.85725	6.81403
3940689	1700036D21Rik	NM_148940.1		7.19462	6.65821	6.69261	7.24708	6.75915	6.6732
6330021	1700036D21Rik	NM_148940.2	73336	7.09679	6.70876	6.63402	7.15323	6.79938	6.73033
1260441	1700037C18Rik	NM_028484.2	73261	7.39622	6.7177	6.75914	7.25245	6.73811	6.7967
1500670	1700037C18Rik	NM_028484.1	73261	7.35544	6.67354	6.70835	7.26463	6.82425	6.7058
6510021	1700037C18Rik			7.33357	6.95072	6.86343	7.30469	6.8974	6.85742
5690228	1700037H04Rik	NM_026091.2	67326	9.6423	8.90621	9.25479	9.46211	9.22694	9.00302
6330255	1700037N05Rik			7.13914	6.69078	6.72604	7.19509	6.7381	6.647
6580014	1700038P13Rik			7.20812	6.8075	6.6488	7.21522	6.84734	6.8213
3840021	1700039E15Rik	NM_001033176.1	76713	7.10408	6.55381	6.57529	7.10315	6.6327	6.52458
5360020	1700039E15Rik	NM_001033176.1	76713	7.30288	6.65601	6.61404	7.21546	6.68958	6.6791
2450669	1700040A22Rik			7.12011	6.7272	6.83185	7.17572	6.77938	6.82917
3940475	1700040D17Rik			7.12327	6.64453	6.64369	7.13425	6.72961	6.67155
3310707	1700040F17Rik			7.13115	6.78031	6.84142	7.22124	6.83044	6.81114
6450008	1700040I03Rik	XM_132652.1		7.16924	6.69597	6.76293	7.15665	6.74901	6.78855
6660343	1700040I03Rik	NM_028505.1	73327	7.90025	7.1113	7.0706	7.63693	7.1362	7.0694
3520681	1700040L02Rik	NM_028491.1	73287	7.29431	6.67434	6.70576	7.24749	6.66232	6.70281
2490400	1700040N02Rik	XM_149229.1		7.30111	6.78891	6.84033	7.11181	6.90917	6.72993
4040689	1700041B20Rik			8.50854	7.74709	7.74025	8.40966	8.2401	7.9564
4590181	1700041B20Rik	XM_485065.3	73338	7.14637	6.67865	6.81403	7.20276	6.90895	6.76808
4210577	1700041C02Rik	XM_131596.2		7.09856	6.55423	6.59915	7.04653	6.63646	6.56506
7650010	1700041C02Rik	NM_029286.1	73332	7.31493	6.74083	6.77654	7.23559	6.78006	6.72563
5550441	1700041E20Rik			7.14085	6.79512	6.68654	7.09917	6.75505	6.764
2570164	1700041G16Rik			7.25064	6.88782	6.88424	7.34405	7.00821	6.85642
3780600	1700041G16Rik			7.25142	6.66626	6.67254	7.18558	6.69595	6.66069
6550279	1700041I07Rik	XM_001472783.1	73273	7.17472	6.86795	6.81338	7.13197	6.89993	6.80962
3520722	1700042B14Rik	XM_136155.1		7.24827	6.73894	6.75811	7.20859	6.83766	6.74134
4920221	1700042B14Rik	NM_001081671.1	73347	7.12832	6.62241	6.72885	7.18203	6.75855	6.71234
1450162	1700042G07Rik	NM_001099295.1	67323	7.32806	6.77517	6.78191	7.23654	6.88639	6.77329
4570167	1700045I11Rik			7.21977	6.8357	6.81114	7.30393	6.80745	6.79193
5270017	1700045I19Rik	NM_028842.1	74264	7.83724	7.35066	7.38158	7.43221	7.05824	7.07277
5220086	1700047G07Rik			7.21403	6.78674	6.82949	7.26533	6.89947	6.79443
5270632	1700047H18Rik			7.2272	6.81968	6.94582	7.32387	6.92826	6.88761
6020445	1700047I17Rik1	NM_028527.1	73385	8.77657	8.24087	8.58424	9.11733	8.56137	8.48009
6590139	1700047I17Rik1	NM_028527.1	73385	8.04593	7.15321	7.15175	8.15206	7.39066	7.46427
2230291	1700047I17Rik2	NM_001100116.1	100101807	7.25295	6.60838	6.61155	7.16092	6.65279	6.64924
6110632	1700047I17Rik2	NM_001100116.1	100101807	7.19571	6.62681	6.67502	7.19939	6.67423	6.71386
6450035	1700047I17Rik2	NM_001100116.1	100101807	7.21623	6.69439	6.72764	7.13863	6.78565	6.63771
2650551	1700048F04Rik			7.24788	6.68434	6.62352	7.13927	6.75338	6.67684
150390	1700048O20Rik			7.77583	7.24438	7.08178	7.26601	7.03372	6.91167
5130068	1700049G17Rik	NM_028538.1	73430	7.27925	6.73556	6.63445	7.12579	6.69852	6.71242
7040674	1700049G17Rik	NM_028538.1	73430	7.46235	6.8255	6.92095	7.34029	6.87536	6.69829
3420408	1700049J03Rik			7.28305	6.80356	6.84324	7.28346	6.85018	6.84448
3370593	1700049K14Rik	NM_028525.2	73382	7.26459	6.79351	6.65132	7.21501	6.75581	6.70065
6980110	1700049L16Rik	NR_003644.1	108950	7.18029	6.63811	6.57914	7.16654	6.72361	6.68695
1340487	1700052I22Rik			7.05464	6.7096	6.76088	7.16461	6.84228	6.75403
670646	1700052K11Rik	XR_035285.1	73431	7.52587	7.00131	7.12257	7.39042	6.98912	6.96389
630026	1700052N19Rik	NM_024261.1		7.28693	6.78233	6.75736	7.16826	6.82821	6.73883
4200494	1700052N19Rik	NM_024261.2	73419	8.22031	7.37152	7.31961	8.2374	7.57481	7.48356
5270762	1700052N19Rik	NM_024261.2	73419	8.19225	7.44391	7.44437	8.18045	7.64487	7.59422
6040735	1700052N19Rik			7.10963	6.82094	6.75315	7.31539	6.82746	6.86834
2360592	1700052O22Rik			9.96754	9.68557	9.8932	8.78636	9.22849	8.88795
1500554	1700054A03Rik	XM_148917.1		7.26324	6.72963	6.70709	7.20651	6.76104	6.67441
990440	1700054E11Rik			7.68134	7.25935	7.43415	7.68897	7.4664	7.21398
2060202	1700054F22Rik	XM_485380.4	73398	7.14855	6.78878	6.81283	7.00578	6.86861	6.7592
7200048	1700054N08Rik	NM_028536.1	73420	7.81333	7.11117	6.91878	7.22853	6.90773	6.98807
540201	1700054O13Rik	NM_026096.1	67334	7.17226	6.57531	6.62303	7.02799	6.59801	6.57558
70524	1700054O19Rik			7.04936	6.81052	6.81255	7.13352	6.89874	6.78552
6590598	1700055D16Rik			7.18857	6.68956	6.74619	7.15679	6.80291	6.73128
4050730	1700055D18Rik	XR_035225.1	73405	7.1645	6.63581	6.61121	6.97985	6.64162	6.61332
1850373	1700055M20Rik	NM_199455.1	73407	7.1675	6.65064	6.66496	7.19701	6.65382	6.63483
6280148	1700055N04Rik	XM_902380.2	73458	7.23792	6.63134	6.72077	7.14217	6.73425	6.65735
3780754	1700056E22Rik	XM_484951.4	73363	7.20705	6.65929	6.67963	7.25871	6.72054	6.65428
7330747	1700057G04Rik	NM_001033184.1	78459	7.29601	6.58826	6.63258	7.3123	6.66942	6.65707
2760278	1700057H15Rik	XM_287378.1		7.29134	6.8196	6.85076	7.29676	6.86471	6.76691
7400209	1700057K13Rik	NM_028540.2	73435	7.22003	6.6614	6.60775	7.07102	6.69181	6.6525
6860370	1700058C01Rik			7.26441	6.82612	6.77173	7.23958	6.86139	6.7623
430400	1700058C13Rik	NM_028528.2	73388	7.06268	6.47316	6.47219	7.0595	6.56043	6.53585
3890731	1700058G18Rik	XM_001480418.1	67342	7.10419	6.66983	6.67854	7.25567	6.7433	6.62388
4200537	1700060C20Rik	XM_149230.1		7.12152	6.71815	6.66936	7.20714	6.75948	6.68981
5560546	1700060J05Rik			7.20261	6.68203	6.72204	7.07746	6.76219	6.72702
3930025	1700061G19Rik	NM_030141.1	78625	7.26323	6.59214	6.48887	6.9587	6.65369	6.63713
5570288	1700061G19Rik			7.29645	6.80428	6.82813	7.2323	6.80066	6.82971
6100546	1700061G19Rik	XM_140052.3		7.53854	7.12827	6.95905	7.31903	6.91934	7.11589
2900484	1700061I17Rik			7.19412	6.8555	6.8988	7.05492	6.95596	6.91634
6040136	1700061J05Rik	XM_911673.3	73376	7.2376	6.85801	6.91391	7.33617	6.91798	6.80351
1660193	1700063H04Rik	XM_001481012.1	74269	7.00324	6.85492	6.79677	7.0782	6.84235	6.81079
3800161	1700063I17Rik	NM_183272.2	68223	7.04646	6.59308	6.60912	7.04763	6.59787	6.61671
2190494	1700063K16Rik	XR_034708.1	76610	7.10089	6.599	6.65356	7.12061	6.66005	6.63217
4810050	1700064D17Rik			7.29013	6.77759	6.87485	7.26107	6.88341	6.83291
6980626	1700064E03Rik			7.07874	6.56368	6.56608	7.02223	6.58163	6.48583
240047	1700065A05Rik			7.15696	6.8132	6.86952	7.14661	6.86285	6.81706
3520674	1700065A05Rik			7.4707	6.82858	6.83135	7.76099	6.97088	6.99018
3840608	1700065A05Rik	XM_988719.1	329877	7.10339	6.63317	6.65764	7.01408	6.55023	6.55762
60746	1700065D16Rik	NM_028533.2	73410	7.15505	6.59781	6.67834	7.21784	6.66257	6.60579
5720184	1700065I17Rik	NM_026099.3	67343	7.30958	6.79203	6.66166	7.2076	6.86496	6.74069
870075	1700065J11Rik	XM_001477919.1	73409	7.10615	6.62636	6.60846	7.1291	6.64398	6.62592
650400	1700065O13Rik	NM_028543.3	73451	7.73499	7.47401	7.36436	7.5341	7.33444	7.1672
4150482	1700065O13Rik	NM_028543.1	73451	7.82235	7.21175	7.18609	7.7682	7.00633	7.18928
2030463	1700066B19Rik	NM_001033168.2	73449	7.27913	6.81085	6.85172	7.61229	7.11494	6.99635
630255	1700066J24Rik	XM_001477444.1	76992	7.16323	6.78383	6.86278	7.17695	6.83513	6.8047
4230338	1700066M21Rik	XM_907648.3	73467	7.18538	6.63912	6.67718	7.08377	6.71182	6.61972
3460088	1700067C01Rik	NM_029714.1	76718	7.03508	6.54825	6.55209	7.03537	6.57193	6.5272
5720086	1700067C01Rik	XM_994646.1	76718	7.20694	6.66359	6.68013	7.15269	6.69175	6.75064
4280465	1700067C04Rik			7.29991	6.75622	6.76449	7.32499	6.84977	6.79508
4890768	1700067K01Rik	NM_183097.1	73453	7.36673	6.94901	6.8127	7.18588	6.9509	6.86396
3420068	1700067P10Rik	NM_026625.2	68224	7.24495	6.7487	6.88542	7.23045	6.82197	6.66714
160687	1700069B07Rik	XM_914089.3	76613	7.11327	6.82395	6.78647	7.17733	6.81727	6.8228
620709	1700069L16Rik	XM_132345.2		7.20614	6.76961	6.6639	7.23819	6.72422	6.78181
6270079	1700071A11Rik	XM_973359.1	76611	7.569	6.97553	7.11832	7.50365	7.02403	6.99186
4210241	1700071K01Rik	NM_001033765.1	237880	7.33395	6.85455	6.79213	7.38856	6.8901	6.86674
940754	1700072E05Rik	NM_028554.1	73495	7.15947	6.60297	6.77203	7.10201	6.74238	6.67258
2450608	1700072E05Rik	NM_028554.1	73495	7.40361	6.72185	6.81191	7.23551	6.78894	6.81258
3140168	1700072E05Rik	NM_028554.1	73495	7.1989	6.68578	6.67712	7.18043	6.72326	6.65157
3990750	1700072H12Rik			7.13703	6.61536	6.6374	7.08885	6.76504	6.63625
150242	1700072I22Rik			7.27223	6.88198	6.98873	7.315	6.96492	6.89918
620292	1700072O05Rik	XM_987216.1	73505	7.17875	6.68004	6.7922	7.23874	6.78341	6.73353
650102	1700073E17Rik	NM_001001987.1	381827	7.06593	6.49595	6.52639	6.99189	6.53005	6.5682
6370259	1700073E17Rik			7.16437	6.63639	6.67145	7.18133	6.74533	6.64788
1400709	1700073K01Rik			7.27844	6.92858	7.03925	7.10006	6.96048	6.81701
130377	1700074A11Rik			7.13879	6.82078	6.83497	7.14949	6.85239	6.81843
4730482	1700074P13Rik	NM_028550.3	73481	7.17862	6.63736	6.61187	7.13855	6.63478	6.57213
2750544	1700080E11Rik	NM_028562.1	73532	7.29571	6.78287	6.76692	7.19838	6.79051	6.75509
520767	1700080G18Rik	XM_988959.2	73533	7.34064	6.79548	6.86821	7.13576	6.76203	6.80075
4060670	1700080O16Rik	XM_914006.2	74279	7.13538	6.64126	6.59163	7.15031	6.67941	6.60506
50082	1700080P15Rik			7.15845	6.50261	6.50397	7.14135	6.55949	6.47503
5550093	1700081D05Rik			7.2254	6.83959	6.82646	7.18581	6.82668	6.79563
430719	1700081D17Rik	NM_028526.3	73523	7.15849	6.70254	6.74564	7.27274	6.75086	6.7079
3400332	1700081D17Rik	NM_028526.1	73523	7.28664	6.68781	6.74776	7.18906	6.75548	6.72237
3890309	1700081D17Rik	NM_028560.1	73523	7.40735	6.68656	6.74281	7.1662	6.798	6.79514
4280593	1700081D17Rik	NM_028560.3	73523	7.05737	6.49878	6.48063	6.96401	6.55704	6.50266
4610653	1700081H05Rik	XM_147789.1		7.47884	6.98602	6.99202	7.37802	7.08943	6.94117
2970468	1700081L16Rik			7.31096	6.74871	6.8019	7.21569	6.77914	6.70456
1820066	1700082G03Rik			7.2961	6.71825	6.75704	7.26394	6.79776	6.72427
7330603	1700082M22Rik	NM_028564.1		7.24886	6.60879	6.73346	7.24682	6.7312	6.65012
1740288	1700084C01Rik	NM_001033185.2	78465	7.26684	6.67625	6.7704	7.23056	6.82249	6.71061
4850551	1700084C01Rik	NM_001033185.2	78465	7.1824	6.69643	6.8154	7.15687	6.83936	6.74201
6220113	1700084C01Rik	NM_001033185.1	78465	7.37067	6.83041	6.85099	7.36737	6.8893	6.84815
6960487	1700084C06Rik			7.1496	6.61628	6.58271	7.06765	6.58796	6.5849
3170553	1700084E18Rik	XM_979472.1	67350	7.36689	6.78546	6.83507	7.36048	6.88917	6.87288
4890066	1700084J12Rik	XR_001566.1	73486	7.19702	6.60324	6.65065	7.22185	6.73331	6.69931
5130035	1700084M14Rik			7.17165	6.68304	6.75863	7.05198	6.82064	6.69309
7330451	1700084P21Rik	NM_183098.1		7.22837	6.72994	6.65121	7.25146	6.8342	6.67659
840520	1700085A12Rik	XM_986882.1	78631	7.28258	6.55377	6.58348	7.14305	6.66652	6.61449
7200504	1700085A12Rik	XM_986882.1	78631	7.1947	6.59643	6.66317	7.22723	6.67361	6.64574
4730288	1700085B03Rik			7.47327	7.00362	7.01468	7.63628	6.99664	7.01572
6550746	1700085B13Rik	XM_001474173.1	76721	7.24954	6.79721	6.89947	7.16074	6.95592	6.87057
50021	1700085C21Rik			7.06033	6.5319	6.52683	7.02911	6.55799	6.52192
3940370	1700086D15Rik	XM_917005.2	74282	7.17202	6.68432	6.72443	7.08635	6.74529	6.66482
3360176	1700086E08Rik			7.18021	6.90302	6.85834	7.20527	6.85612	6.8401
4560577	1700086G18Rik			7.31876	6.84169	6.8428	7.4091	6.86761	6.77761
5560279	1700086L19Rik	XM_358420.3	74284	9.0739	8.75512	8.75437	7.77564	7.92016	7.84909
3610672	1700087I21Rik			7.46708	6.89343	6.89103	7.46479	6.96662	6.92661
4640259	1700088E04Rik	NM_138581.2	27660	8.48182	7.94015	8.34908	8.08791	7.79193	7.6229
2750634	1700090G07Rik	XM_355035.1		7.17133	6.66919	6.72673	7.28448	6.78203	6.80638
4220176	1700091C19Rik			7.1469	6.622	6.52236	7.14352	6.64701	6.63451
2600270	1700091H14Rik	XM_983279.2	73553	7.31533	6.76893	6.91314	7.18542	7.02144	6.8729
7100735	1700091H14Rik			7.2146	6.74347	6.72803	7.11996	6.72958	6.76351
3180056	1700092C17Rik	NM_183102.1		7.1159	6.66786	6.68299	7.13932	6.71554	6.65308
7330669	1700092K14Rik	XM_147560.1		7.10622	6.61438	6.59479	7.18328	6.77817	6.6897
7200059	1700092M07Rik	XM_920535.2	74307	7.16886	6.57817	6.65845	7.14973	6.6226	6.67832
1170050	1700093E07Rik			7.06094	6.70463	6.62777	7.1284	6.67499	6.57771
2710220	1700093J21Rik			7.29823	6.85338	6.95173	7.29028	6.8963	6.77836
1170435	1700093K21Rik	NM_026105.2	67358	7.20115	6.85672	6.80919	7.12949	6.75829	6.63632
3850128	1700094C09Rik	NM_024279.2	78634	7.36624	6.72423	6.76655	7.17043	6.83916	6.75525
6590133	1700094D03Rik	XM_910384.3	73545	7.22456	6.77953	6.85595	7.18556	6.82869	6.84202
1410128	1700094G20Rik			7.0982	6.78232	6.79409	7.1258	6.72306	6.81978
460048	1700095D18Rik			7.18109	6.6832	6.67815	7.26883	6.72907	6.76545
6040092	1700095D23Rik			7.15851	6.81813	6.88092	7.17023	6.8559	6.83729
1450035	1700095G12Rik	XM_126335.2		7.34247	6.67392	6.73064	7.14416	6.82776	6.84026
3990132	1700095J03Rik	XM_921833.3	74293	7.10591	6.67677	6.69032	7.19065	6.78816	6.7174
3360600	1700095J19Rik			7.26794	6.73681	6.77041	7.27246	6.82402	6.77193
1340278	1700095K08Rik	XM_134945.1		7.23927	6.61811	6.76224	7.14658	6.89084	6.79317
1740647	1700096C12Rik	NM_026216.1		7.26527	6.63184	6.63309	7.19453	6.73087	6.5942
3290255	1700096C12Rik			7.18015	6.61029	6.62272	7.12997	6.63758	6.60546
5690397	1700096P03Rik			7.04586	6.65623	6.70415	7.18689	6.66687	6.67815
5570673	1700101C01Rik	XR_035461.1	73586	7.24935	6.67471	6.74862	7.29111	6.7003	6.72495
380333	1700101E01Rik	NM_001085514.1	329375	7.2156	6.71067	6.66124	7.28481	6.7346	6.69262
1500079	1700101I19Rik			7.19393	6.80516	6.8321	7.19423	6.75444	6.69738
5050255	1700102P08Rik	NM_053216.1	112418	7.37436	6.8928	6.76119	7.29618	6.89878	6.78961
3440202	1700104A03Rik			7.2012	6.79502	6.75277	7.04312	6.75812	6.80908
4040164	1700104B16Rik			7.24998	6.6431	6.57976	7.36281	6.74487	6.66321
7510438	1700105P06Rik			7.49032	6.90827	6.97499	7.35078	6.86254	6.95413
7650411	1700105P06Rik			7.62065	7.05022	7.31677	7.52828	7.11635	7.03308
5390739	1700106J16Rik	XM_914729.2	74297	7.18434	6.66281	6.71746	7.27928	6.72683	6.72024
2260048	1700106N22Rik	NM_028576.2	73582	7.19981	6.58867	6.68193	7.09906	6.68306	6.70152
780609	1700108F19Rik	XM_147840.2		7.23208	6.8167	6.83137	7.19306	6.95719	6.82898
1400129	1700108K13Rik			7.14724	6.7402	6.88203	7.09996	6.82148	6.75695
4900370	1700108L22Rik	NM_145988.1		8.17678	7.3477	7.91718	8.69143	8.03063	8.2366
4060053	1700108M19Rik	NM_027699.2	71156	7.28341	6.72016	6.74191	7.15474	6.74252	6.68847
2810224	1700109F18Rik	XM_984549.1	73429	7.2459	6.7596	6.85462	7.27188	6.89933	6.84822
2760239	1700109H08Rik	NM_029843.1	77036	7.23316	6.77469	6.73528	7.20486	6.78623	6.80976
3310291	1700109H08Rik	NM_029843.2	77036	8.57564	8.14976	8.08488	8.22528	8.03346	7.9175
2260452	1700110M21Rik			7.21356	6.78662	6.82317	7.25677	6.80033	6.82488
4260468	1700110N18Rik			7.14612	6.65025	6.63451	7.23827	6.70704	6.67819
6760279	1700111D19Rik			7.13477	6.67078	6.63709	7.13621	6.66588	6.65253
3290040	1700111E14Rik			7.13224	6.6813	6.68574	7.1213	6.7136	6.60824
450187	1700112C13Rik	NM_183103.2	74306	7.14427	6.55631	6.51836	7.00419	6.58984	6.6855
2470706	1700112D23Rik			7.28717	6.82898	6.89875	7.23842	6.93341	6.8914
50504	1700112E06Rik	XM_920730.2	76633	7.18054	6.59301	6.62965	7.10184	6.66487	6.65042
6590382	1700112E06Rik	XM_908132.2	76633	7.2686	6.63624	6.57053	7.09404	6.72074	6.69371
1660280	1700112H15Rik	XM_149010.2		7.14085	6.80543	6.80061	7.19994	6.78492	6.75055
3450594	1700112M01Rik			7.15839	6.68483	6.81386	7.11192	6.79238	6.72541
6280040	1700112M01Rik			7.27422	6.66208	6.74783	7.03168	6.69256	6.66324
4850402	1700113H08Rik	XM_354556.5	76640	7.21553	6.78267	6.76558	7.09854	6.84078	6.71752
7160619	1700113I01Rik			7.29699	6.79556	6.86053	7.2491	6.84566	6.81616
3120142	1700113I22Rik	NM_026865.2	73635	7.61071	6.94366	6.81793	7.60338	6.93666	6.93034
5960097	1700113I22Rik	NM_026865.2	73635	7.80704	7.09607	7.32938	7.78507	7.16854	7.05077
6250576	1700113O17Rik	NM_026627.1	68231	7.31969	6.80178	6.93547	7.37641	6.83955	6.81791
1940086	1700116B05Rik	XM_354966.1		6.93727	6.46141	6.54605	7.23738	6.59544	6.48925
1260497	1700120B06Rik	NM_001033980.1	436062	7.14625	6.66289	6.7586	7.25369	6.71127	6.67245
870594	1700120B22Rik	XM_001472938.1	641387	7.1908	6.56747	6.64733	7.10012	6.59965	6.58091
5080040	1700120B22Rik	XM_001472938.1	641387	7.18578	6.67213	6.70717	7.15831	6.80975	6.76404
1740019	1700120C01Rik			7.11825	6.59802	6.63028	7.16886	6.65934	6.62218
3870564	1700120C14Rik			7.21315	6.63437	6.74655	7.2501	6.69288	6.65286
6060475	1700120J03Rik			7.24375	6.76643	6.78932	7.14252	6.87676	6.86032
540594	1700120K04Rik	XR_035446.1	68232	7.08376	6.63392	6.64041	7.1887	6.69275	6.69606
6220041	1700121M19Rik			7.26431	6.80316	6.75858	7.30544	6.81134	6.78194
5080360	1700122O11Rik	XM_001480119.1	76651	7.23855	6.6335	6.72065	7.29922	6.69824	6.64096
380138	1700123A16Rik	XM_924400.3	73610	7.26409	6.6793	6.62615	7.13061	6.70779	6.64802
3060132	1700123A16Rik	XM_984400.1	73610	8.4648	7.70394	7.94956	8.71261	8.28926	8.08614
3460278	1700123D08Rik	NM_029687.1	76646	7.26929	6.84101	6.9547	7.2188	6.94816	6.93897
4280008	1700123D08Rik			7.27355	6.62345	6.6457	7.18605	6.75504	6.68278
3870309	1700123I01Rik	XM_355138.1		7.12972	6.49851	6.50533	6.81784	6.56869	6.48407
510196	1700123J19Rik	XM_356401.5	73614	7.17192	6.65445	6.69007	7.08982	6.66685	6.63504
840634	1700123K08Rik	NM_029693.2	76658	7.04358	6.41044	6.50745	6.95526	6.61675	6.51437
7160471	1700123K08Rik	NM_029693.2	76658	7.19148	6.61559	6.66686	7.02969	6.66573	6.62444
5050608	1700123L14Rik	NM_030107.1	78482	7.21444	6.66167	6.68587	7.13663	6.69241	6.69761
5420753	1700123L14Rik	NR_003643.1	78482	7.32893	6.67277	6.7218	7.16333	6.75673	6.71863
2340678	1700123M08Rik			7.12456	6.77354	6.77491	7.09441	6.79203	6.79082
6520767	1700123O12Rik	XM_896951.2	73624	7.15667	6.71165	6.79758	6.9305	6.87864	6.80552
3520500	1700123O20Rik	NM_021437.1	58248	7.82172	7.32186	7.40632	8.14387	7.49364	7.49235
7330296	1700123O20Rik	NM_021437.1	58248	9.89815	9.30879	9.46551	10.1371	9.50593	9.64355
4860121	1700124K17Rik			7.16029	6.7774	6.88348	7.23521	6.87845	6.84462
5690129	1700124P09Rik	XM_001481019.1	76998	7.13386	6.79602	6.70785	7.14097	6.85767	6.65172
7100367	1700124P09Rik	XM_001481019.1	76998	7.19641	6.66585	6.65351	7.10051	6.66226	6.58278
4890367	1700125D06Rik	NM_001085491.1	68233	7.12607	6.73246	6.79063	7.11201	6.73733	6.66661
3310730	1700125F08Rik			7.10056	6.7381	6.82	7.16513	6.77024	6.75057
4920026	1700125H20Rik	XM_908592.2	73634	7.10883	6.67584	6.73183	7.11425	6.71203	6.71152
1710288	1700126L06Rik			7.23665	6.78856	6.89897	7.28789	6.88611	6.86507
6660209	1700126L10Rik	XR_033202.1	73603	7.12598	6.67162	6.60533	7.16687	6.67173	6.58072
7330014	1700127D06Rik	NM_029831.1	76999	7.34909	6.75411	6.72512	7.26483	6.82355	6.81541
2940753	1700127F24Rik			7.11856	6.56919	6.54623	7.1954	6.62982	6.61108
4640537	1700127G21Rik			7.3258	6.73339	6.7047	7.2118	6.71211	6.80156
4260768	1700128E19Rik			7.30237	6.65585	6.77712	7.16018	6.81039	6.78968
6330674	1700128F08Rik	NM_029697.1	76669	7.26277	6.67925	6.74507	7.17156	6.75968	6.69618
3060020	1700129C05Rik	NM_026461.1		7.28846	6.71399	6.78354	7.17196	6.81697	6.74051
1470167	1700129I04Rik			7.61889	7.17548	7.19883	7.39244	7.03129	7.00245
2070551	1700129I15Rik	NM_030106.2	78478	7.15575	6.57657	6.61798	7.2261	6.59232	6.54081
2360035	1700129I15Rik			7.2283	6.7864	6.80948	7.21576	6.88343	6.84517
2320477	1700129L04Rik	NM_028588.1		7.17985	6.7978	6.71963	7.18311	6.93777	6.75457
1710594	1810005K13Rik			7.83919	7.34017	7.36485	7.37471	7.11223	7.11607
3440093	1810006K21Rik	XM_983803.1	69038	10.275	9.29654	9.54157	10.2994	9.67634	9.87119
360592	1810006O10Rik			7.59154	6.93971	6.8396	7.34039	6.90719	6.88018
3610685	1810007A24Rik			7.12384	6.65075	6.62136	7.06381	6.6788	6.61547
2680241	1810007E14Rik	NM_025308.1		10.9401	8.56729	10.3866	12.6294	11.5658	11.7116
830288	1810007M14Rik	XM_904433.2	67367	7.5602	6.89425	6.88621	7.44183	7.00258	6.83494
6350521	1810007M14Rik	XM_904433.2	67367	7.08358	6.68855	6.69893	7.15779	6.76535	6.71793
1030026	1810007P19Rik	NM_172701.2	230751	7.82207	7.08858	7.05296	7.17897	7.03935	7.01494
2490674	1810007P19Rik	NM_172701.2	230751	7.44298	6.6749	6.76472	7.29546	6.76363	6.68431
3870743	1810008A18Rik	NM_133998.1	108707	8.22226	7.55169	7.46139	8.20166	7.59248	7.58802
7380647	1810008A18Rik	NM_133998.1	108707	9.11695	8.37217	8.44987	8.91748	8.44426	8.34002
1260138	1810008K04Rik			7.1558	6.7264	6.73974	7.20216	6.73971	6.74761
6180762	1810008K16Rik	NM_026109.2	67366	7.26943	6.7223	6.74112	7.25286	6.84187	6.71214
4220307	1810008K20Rik			7.16093	6.70854	6.68765	7.19511	6.7581	6.67762
4260280	1810008N23Rik	XM_911199.2	69096	7.19409	6.61593	6.55299	7.18701	6.58116	6.64108
1230736	1810009A15Rik	NM_025463.2	66276	8.42672	7.48915	7.74556	8.46683	7.73888	7.72478
5290427	1810009A15Rik	NM_025463.1	66276	7.65681	6.98715	7.09271	7.75545	7.1328	7.10076
1340162	1810009H17Rik			7.29051	6.79207	6.83126	7.15428	6.88182	6.85716
4200725	1810009J06Rik	NM_023707.3	73626	7.42593	6.75399	6.84933	7.27002	6.85749	6.77946
3450039	1810009K13Rik	NM_025462.1		7.74543	7.17826	7.49351	8.00381	7.58229	7.51278
2000037	1810009N02Rik	NM_026939.1	69099	8.06745	7.48333	7.70366	7.90582	7.57585	7.45276
3140437	1810009O10Rik			9.13459	8.40422	8.33526	9.13437	8.35451	8.23011
4150639	1810009O10Rik	NM_197989.1	69109	7.32163	6.68473	6.7865	7.19795	6.81694	6.71842
5050647	1810009O10Rik			7.20191	6.73451	6.64448	7.15629	6.82882	6.72492
2940180	1810010D01Rik	XM_358679.1		7.29508	6.71572	6.87704	7.52544	6.78834	6.74501
6770327	1810010H24Rik	XM_286373.6	69066	7.12286	6.60553	6.63829	7.13987	6.68941	6.65914
1820382	1810010K12Rik			7.1778	6.68424	6.7125	7.18628	6.7252	6.64048
620725	1810010M01Rik	NM_026918.2	69036	9.47422	7.10226	7.83372	12.9248	11.8823	12.5901
6330273	1810011H11Rik	XM_922412.2	69069	7.20685	6.76118	6.74921	7.31107	6.84257	6.80855
7550458	1810011H11Rik	XM_922412.2	69069	7.41736	7.26037	7.24445	7.55493	7.18282	7.1598
270241	1810011O10Rik			7.09247	6.62419	6.66209	7.09891	6.67294	6.62406
7100639	1810011O10Rik	NM_026931.2	69068	8.10579	7.29319	7.58453	7.73765	7.21449	7.24994
5260102	1810012K16Rik	XM_150054.1		7.25963	6.73259	6.71152	7.21019	6.74591	6.73128
110376	1810012P15Rik	NM_001076681.1	66274	7.19335	6.7608	6.76254	7.16105	6.86096	6.7436
6370364	1810013B01Rik			8.40049	7.51943	7.87497	8.82417	8.29756	8.11477
4670286	1810013D10Rik	XM_913511.2	66278	9.14003	8.27621	8.50212	8.9767	8.46944	8.41354
6420121	1810013D15Rik			7.23355	6.70348	6.7353	7.11212	6.80355	6.72659
2320048	1810013L24Rik	XM_358758.1		7.19894	6.71152	6.78717	7.00268	6.77043	6.85195
5810551	1810013L24Rik	XM_907664.2	69053	8.05346	7.5129	7.61456	8.29164	7.68191	7.873
5860364	1810013L24Rik	XM_907664.2	69053	9.38252	8.93909	8.85341	9.22898	8.92448	8.97469
6200706	1810013L24Rik	XM_978218.1	69053	7.28646	6.71938	6.67657	7.22429	6.73466	6.71059
2340458	1810014F10Rik	NM_026928.2	69064	8.90406	8.45099	8.54959	8.97398	8.53388	8.52619
510338	1810015A11Rik	NM_026940.1	69101	8.26206	7.33448	7.60691	8.56034	7.74024	7.765
6330291	1810015A11Rik	XM_358772.1		7.11984	6.67703	6.64132	7.13531	6.7203	6.76317
1500273	1810015C11Rik			9.79307	9.02753	9.27998	9.85841	9.03209	8.99188
50040	1810015H18Rik			7.15952	6.50862	6.55464	7.06752	6.60273	6.54375
7650474	1810017N16Rik	NM_175402.3		7.41012	6.88607	6.98955	7.53669	6.92243	7.0194
620403	1810018F18Rik			7.37295	6.81791	6.97752	7.3104	6.90917	6.89547
7560400	1810019D21Rik			7.72225	6.86293	6.97047	8.13476	7.17606	7.29009
7200201	1810019J16Rik	NM_001083916.1	69073	7.33452	6.68517	6.65839	7.57223	6.83979	6.76546
70162	1810020C02Rik			7.97785	7.28349	7.40979	8.32201	7.61406	7.62299
1510561	1810020D17Rik	NM_183251.2	66273	8.36102	7.67216	7.86452	8.611	8.29914	8.50851
2370561	1810020G14Rik	NM_025461.2	66272	7.37951	6.84993	6.82203	7.34753	6.85541	6.85202
2450082	1810020G14Rik	NM_025461.2	66272	7.23661	6.713	6.77444	7.23083	6.83609	6.78905
3060594	1810020G14Rik	NM_025461.4	66272	7.41421	6.79477	6.78274	7.32067	6.78276	6.81044
3120379	1810020O05Rik	XM_001478842.1	613264	7.25707	6.66005	6.65401	7.15775	6.71153	6.70414
4200279	1810022C23Rik	NM_026947.4	69123	7.60505	7.11757	7.12909	7.64109	7.26031	7.28976
4560181	1810022K09Rik			10.5497	10.0594	10.595	10.9358	10.6357	10.7164
6840445	1810022O10Rik			7.36971	6.82206	6.86878	7.33034	6.90152	6.88718
7380377	1810022O10Rik			7.39599	6.84207	6.8619	7.38214	6.91538	6.89566
4610731	1810023F06Rik	NM_145449.1	217845	7.35791	6.6281	6.76358	7.52661	6.91882	6.87399
3440349	1810024B03Rik	NM_198630.1		7.42972	6.81808	6.84806	7.33095	6.93655	6.79339
3400136	1810026B05Rik			10.1576	9.54913	9.63586	9.79278	9.58681	9.44071
5550088	1810026B05Rik			7.14399	6.64811	6.60471	7.11176	6.67597	6.68662
6900632	1810026J23Rik	NM_178619.3	69773	8.8294	8.13103	8.43211	8.41362	8.20932	8.0881
6200474	1810027L02Rik			7.19543	6.83507	6.81555	7.07936	6.8224	6.82415
1190180	1810027O10Rik	XM_109683.4		8.81722	8.47046	8.58885	8.62857	8.37048	8.32557
4560148	1810027O10Rik	NM_026982.1	69186	11.2158	10.4351	10.5026	10.9638	10.0759	10.0695
1780670	1810028F09Rik			7.19779	6.6739	6.61403	7.17794	6.67322	6.65047
6560280	1810029B16Rik	NM_025465.2	66282	7.27502	6.63341	6.66669	7.12391	6.74365	6.63064
6760291	1810029B16Rik	NM_025465.2	66282	7.26662	6.86723	6.77733	7.25021	6.88154	6.80204
1940328	1810030J14Rik	NM_025470.1	66289	7.25295	6.61557	7.35354	7.19955	6.75362	6.74934
2810279	1810030J14Rik	NM_025470.2	66289	7.22382	6.76907	7.88314	7.20617	6.8896	6.8135
1820451	1810030N24Rik	NM_025471.2	66291	7.42017	6.82518	6.85842	7.49064	6.92782	6.85226
3360112	1810030N24Rik	NM_025471.1	66291	9.71348	8.9665	9.30418	9.7251	9.18581	9.27442
4010138	1810030N24Rik			7.15082	6.56745	6.60058	7.06893	6.67073	6.72516
5260523	1810030N24Rik	NM_025471.2	66291	8.60803	8.28295	8.67098	8.81962	8.59128	8.43017
1470707	1810030O07Rik	NM_175141.4	69155	7.23362	6.7106	6.6979	7.16441	6.74917	6.70821
7570133	1810031K17Rik	NM_026977.1	69171	7.48638	6.77537	6.82729	7.61928	7.06134	7.02528
6420554	1810032O08Rik	XR_035342.1	66293	7.78477	7.13721	7.11161	7.76958	7.39501	7.15718
6510382	1810032O08Rik	NM_025472.2		7.51642	6.87524	7.00584	7.56745	7.11855	7.1115
7000735	1810032O08Rik	XR_035342.1	66293	7.09846	6.51736	6.53305	7.14173	6.7158	6.66687
3170343	1810033B17Rik	NM_026985.1	69189	7.28225	6.80979	6.76999	7.38136	6.84041	6.74046
4280280	1810033M07Rik	NM_026983.1	69187	7.17817	6.76619	6.77615	7.12915	6.78753	6.66578
7560010	1810034K20Rik	NM_023397.3	67881	7.13289	6.74085	6.80188	7.20858	6.78191	6.83618
4070678	1810035L17Rik	NM_026958.2	380773	8.75981	8.18526	8.76676	8.92613	8.44114	8.40311
7210019	1810035L17Rik	NM_026958.2	380773	9.54548	8.9325	9.351	9.66054	9.30847	9.33528
3890544	1810037C20Rik	NM_025473.2	66294	9.72959	9.03023	9.37867	9.50761	9.33536	9.1545
50692	1810037I17Rik	NM_024461.2	67704	11.898	10.569	10.9084	12.0326	10.7294	10.8358
6370682	1810037K07Rik			6.94332	6.51253	6.53729	7.01213	6.62392	6.55259
4390278	1810037O03Rik	XM_129446.2		7.21278	6.66654	6.58782	7.24705	6.62201	6.61385
4880491	1810041L15Rik	XM_128169.9	72301	7.7537	6.98668	7.06468	7.37465	6.9208	6.87502
5360333	1810041L15Rik	XM_128169.9	72301	7.12853	6.6279	6.64651	7.17125	6.67291	6.62207
1850368	1810043G02Rik	NM_026431.2	67884	8.45828	7.61772	7.50848	7.68194	7.33616	7.2377
4810121	1810043G02Rik	NM_026431.2	67884	8.32309	7.54845	7.46427	7.73189	7.23343	7.24399
7570091	1810043G02Rik	NM_026431.2	67884	7.23932	6.86108	6.88255	7.13965	6.89665	6.84717
5960427	1810043H04Rik	XM_903145.3	208501	7.7709	7.05196	7.15981	7.88067	7.39221	7.40606
6370110	1810043H04Rik	XM_903145.3	208501	7.13871	6.76955	6.69857	7.16479	6.66539	6.67872
4540653	1810043M20Rik			7.24756	6.84341	6.94077	7.18888	6.96804	6.86041
1990253	1810044B20Rik			7.14539	6.64341	6.64961	7.16982	6.66175	6.62467
650292	1810044D09Rik			7.35611	6.92703	7.01087	7.399	7.13439	7.02684
7040286	1810046J19Rik	NM_025559.2	103742	11.5401	10.7144	10.9534	11.8037	10.7578	10.7389
3830484	1810046K07Rik	XM_134800.2		7.36377	6.82821	6.82514	7.39616	6.89435	6.85058
2570414	1810047B09Rik			7.24959	6.81549	6.78246	7.3185	6.82218	6.80038
1690747	1810047J07Rik			7.04504	6.74048	6.82668	7.10887	6.82645	6.70061
160600	1810047K05Rik			7.43565	7.02806	7.08056	7.38262	7.05745	6.96044
4220097	1810047K05Rik			7.45757	6.85088	6.98803	7.32331	7.01236	6.91797
1070154	1810047O18Rik			7.11439	6.55821	6.62813	6.98675	6.63373	6.59458
2060132	1810048J11Rik	NM_026327.3	67708	7.13651	6.73759	6.80267	7.09785	6.80072	6.78117
4590521	1810048J11Rik	NM_026327.3	67708	8.47014	7.98461	7.98415	7.69183	7.53013	7.5198
5900626	1810048J11Rik			7.19078	6.73879	6.74506	7.05834	6.74585	6.71433
2850630	1810049H13Rik	NM_025560.2	66431	8.12111	7.33146	7.49435	8.28414	7.58808	7.49756
2360632	1810049H19Rik	NM_001003405.1	435889	9.22817	6.52832	6.56649	6.98891	6.57852	6.53338
2320435	1810049N02Rik			7.32027	6.83166	6.86087	7.41261	6.97822	6.88575
20669	1810049O03Rik	XM_146206.3		7.42373	6.75211	6.79191	7.46586	6.82666	6.7387
2470129	1810053B01Rik			7.37781	6.75962	6.74285	7.33104	6.78078	6.72525
4900167	1810054D07Rik			7.26216	6.68356	6.79958	7.21483	6.80069	6.7758
2320736	1810055D05Rik	NM_026332.2		7.22801	6.77332	6.80982	7.11925	6.73293	6.73803
3940504	1810055E12Rik	NM_026437.2	67894	7.41008	6.74981	6.92964	7.4851	6.96892	6.91577
6550431	1810055E12Rik	NM_026437.2	67894	8.59186	8.17355	8.43053	8.62304	8.27855	8.22368
6580148	1810055E12Rik	NM_026437.1	67894	9.36536	8.9865	9.31181	9.46321	8.90527	9.00457
150066	1810055G02Rik	NM_028077.2	72056	9.20832	8.34379	8.50035	10.1341	9.04685	9.27772
5220192	1810057B09Rik	NM_175009.2		7.23964	6.76617	6.74793	7.13127	6.73685	6.65837
1440431	1810058I24Rik	XR_002347.1	67705	7.70251	7.37519	7.49597	7.64441	7.45828	7.29373
7330619	1810058I24Rik			7.49189	6.91324	6.91318	7.37441	6.94812	6.89378
450291	1810058M03Rik			7.8448	7.2553	7.47892	7.80245	7.64101	7.47725
4180543	1810058N15Rik			7.02606	6.54277	6.53351	6.96204	6.56619	6.55838
2070162	1810060C03Rik			7.35726	6.87079	6.84939	7.38616	6.94631	6.83986
5820167	1810062G17Rik	XM_001475130.1	72282	7.42989	6.8327	7.02296	7.65155	7.26957	7.1261
4850544	1810062O14Rik	NM_178650.2		7.42181	7.09542	7.06508	7.37884	7.10116	7.0305
6180068	1810062O14Rik			7.24684	6.73575	6.73798	7.34493	6.8476	6.86035
5420021	1810062O18Rik			7.50777	7.01991	7.11909	7.43626	7.13901	7.08217
7100634	1810063B05Rik	NM_174987.3	67892	9.14303	8.43478	9.09615	9.43086	8.92558	8.79851
3870097	1810063B07Rik			8.96584	8.32424	8.50497	9.04009	8.44949	8.24519
2030465	1810064F22Rik	NM_001033151.1	69862	13.0982	12.8231	12.8556	12.8678	12.778	12.6122
2230646	1810064F22Rik	NM_001033151.2	69862	7.22859	6.64042	6.6764	7.18416	6.71357	6.68247
2230041	1810064L21Rik			7.20203	6.77225	6.77395	7.20465	6.75592	6.68188
2940296	1810064L21Rik			7.77925	7.29064	7.26732	7.55906	7.08269	7.01571
5220669	1810065E05Rik	NM_027239.1	69864	7.25201	6.70725	6.69859	7.29948	6.87016	6.89453
1500075	1810073H04Rik	XM_129159.3		7.44128	6.91289	6.97509	7.45511	7.04319	7.0902
1990553	1810073M12Rik			7.815	7.16017	7.182	7.34899	7.07072	7.02235
4730722	1810073N04Rik			7.34005	6.78707	6.77615	7.27997	6.7267	6.7939
5670452	1810073N04Rik			7.54057	7.19408	7.14693	7.36457	7.08013	6.90311
2230452	1810074P20Rik	NM_026194.3	67490	9.06724	8.46428	8.76905	9.13953	8.55868	8.5703
5260537	1810074P20Rik	NM_026194.2	67490	8.01973	7.46713	7.81028	7.99497	7.68017	7.70918
6200035	1810074P20Rik	NM_026194.3	67490	7.32708	6.68317	6.69627	7.37686	6.76359	6.66947
4640296	2010001A14Rik	XM_993230.1	76516	7.32202	6.64852	6.74986	7.18234	6.71069	6.70896
3780240	2010001E11Rik	XM_125582.1		7.19136	6.65721	6.66145	7.12144	6.67138	6.70396
630575	2010001F03Rik			7.58988	7.00964	7.03616	7.43058	6.98702	6.95947
7100475	2010001H16Rik			7.66499	7.04738	7.21934	7.74932	7.207	7.3484
1260538	2010001J22Rik	NM_001013022.1	70113	7.43764	6.9266	6.82061	7.94223	7.29722	7.38845
1410259	2010001J22Rik	NM_001013022.1	70113	7.39193	6.71495	6.7099	7.49875	6.83406	6.91452
2850546	2010001M05Rik			7.12835	6.74333	6.83502	7.34079	6.95648	7.14179
620192	2010001M06Rik			7.23891	6.75859	6.7732	7.43286	6.86978	6.97305
7210672	2010001M09Rik	NM_027222.2	69816	8.1694	7.37063	7.16348	8.07473	8.24266	8.36874
3840672	2010001P08Rik			7.27895	6.57607	6.70022	8.17265	7.32642	7.21698
7100376	2010001P20Rik			7.0875	6.63672	6.64425	7.2817	6.8485	6.90275
1820609	2010002A02Rik			7.26017	6.72084	6.66798	7.1561	6.80335	6.6942
4150192	2010002M12Rik	NM_053217.2	112419	7.05313	6.55652	6.47676	7.53953	6.96993	7.10163
520025	2010002N04Rik	NM_134133.2	106878	7.16337	6.52688	6.50032	7.18955	6.70767	6.65112
4610520	2010003H20Rik	NM_001081310.2	625286	7.23931	6.63015	6.74828	7.37444	6.80074	6.78678
6330204	2010003J03Rik	NM_027236.1	69860	8.40602	7.47221	7.44845	8.58257	7.66235	7.88319
3140255	2010003K11Rik	NM_027237.1	69861	7.1806	6.64796	6.6542	7.90132	7.05058	7.22825
4760026	2010003K15Rik			7.27548	6.81669	6.83458	7.52268	7.01605	7.28247
4880373	2010003O02Rik			7.62104	6.88813	7.06295	7.67679	7.13795	7.16777
1410647	2010003O18Rik	NM_029645.2	384281	9.53902	8.85803	9.12657	9.54757	9.00461	8.82712
6620315	2010004A03Rik	NM_029646.1	76527	7.35469	6.71537	6.72179	7.20737	6.70886	6.81433
2140215	2010004M13Rik			9.00573	8.5181	8.60377	8.73927	8.39386	8.25442
5550008	2010004N17Rik			7.76655	7.02414	7.20258	7.78752	7.28062	7.29048
4250528	2010005E20Rik			7.32047	6.73226	6.74643	7.16929	6.79301	6.71405
520035	2010005H15Rik	NM_029733.2	76770	7.05199	6.46558	6.56743	6.9026	6.55659	6.61626
2570259	2010005J08Rik	NM_178623.3	72046	7.27178	6.66657	6.66517	7.22093	6.69662	6.73139
2750612	2010005J08Rik	NM_178623.2		8.70229	7.76707	7.94257	8.40144	7.74879	7.72436
4640402	2010005J08Rik	NM_178623.3	72046	7.67121	7.00742	6.96872	7.50046	7.07488	7.01089
5490524	2010005O13Rik			9.18462	7.96056	8.85882	10.5608	10.0576	10.0367
6200491	2010005O13Rik			7.21968	6.64959	6.64611	7.16564	6.78854	6.70379
7650239	2010007H06Rik			8.53209	7.30219	7.71321	9.90536	9.37423	9.24409
6040324	2010007H12Rik	NM_027242.3	69871	9.47198	8.36143	8.46424	9.29006	8.42696	8.49898
7650577	2010007H12Rik	NM_027242.3	69871	7.86632	6.97954	6.97379	7.92669	7.08372	7.05535
3800739	2010007K12Rik			8.52261	8.68646	8.69711	7.54673	7.62848	7.29161
2680324	2010007L08Rik			7.29579	6.81126	6.7642	7.14301	6.9161	6.84104
6450465	2010007L18Rik	XM_134478.2		7.61783	7.32878	7.54788	7.83711	7.45755	7.45441
6960075	2010008E23Rik	XM_126502.4		7.68534	6.95868	7.03291	7.41669	6.98608	6.98947
3420193	2010009J12Rik			7.67798	7.1361	7.21255	7.60751	7.2463	7.15146
1510152	2010011I20Rik	NM_025912.3	67017	8.86572	8.03698	8.37558	8.84868	8.22737	8.29634
5490017	2010012O05Rik	NM_025563.3	66439	7.31747	6.88699	6.81322	7.16964	6.81879	6.84641
360630	2010013E09Rik			7.23305	6.64406	6.68696	7.09062	6.70085	6.64133
460528	2010015J01Rik			7.57393	6.8753	6.90598	7.35315	7.0029	6.84792
6420730	2010015L04Rik	NM_177674.4	544678	7.13991	6.7325	6.74964	6.98	6.70633	6.61153
7610075	2010015P12Rik			7.49983	7.022	6.90931	7.40157	6.93146	6.76853
2000164	2010016I18Rik			7.77183	6.96254	7.1991	8.00228	7.39343	7.21197
4260224	2010100O12Rik	NM_025946.3	67067	8.95054	8.627	8.82959	9.16785	8.61747	8.49403
6040112	2010100O12Rik	NM_025946.3	67067	7.41418	6.91818	6.91147	7.47879	6.92221	6.81113
2450136	2010106E10Rik	NM_026333.3	67715	7.16643	6.74501	6.67976	7.26278	6.78793	6.71229
270450	2010106G01Rik	NM_023220.1	66552	7.40881	6.7003	6.77569	7.36404	6.79409	6.76281
3460477	2010106G01Rik	NM_023220.1	66552	7.75894	7.45533	7.91271	7.55395	7.21623	7.07818
4850646	2010106G01Rik	NM_023220.1	66552	7.21469	6.6431	6.78365	7.2033	6.76145	6.68458
5550543	2010107E04Rik	NM_027360.2	70257	12.5776	11.9121	12.1923	12.7654	12.1239	12.164
6220670	2010107G12Rik			7.22802	6.80541	6.8246	7.34106	6.92974	6.94053
6760136	2010107G12Rik	NM_001025573.1	243753	7.41417	6.92082	7.00598	7.85251	7.23129	7.48261
3190095	2010107G23Rik	NM_027251.2	69894	7.16696	6.59712	6.63634	6.98036	6.61626	6.67527
20692	2010107H07Rik	XM_909437.2	66487	11.2943	10.6836	11.1503	10.165	10.519	10.2432
4810014	2010109A12Rik	XM_001475713.1	75610	7.14004	6.79592	6.76925	7.35396	6.9391	6.82598
940156	2010109I03Rik			7.19496	6.63049	6.8077	7.38419	6.76025	6.84014
4540390	2010109I03Rik	NM_025929.2	67038	7.45638	6.66914	8.03025	8.41267	6.96156	7.58488
1450201	2010109K11Rik	XR_035455.1	72123	7.16418	6.63036	6.60401	7.1516	6.70356	6.66732
4280634	2010110I21Rik			7.01859	6.53801	6.4957	7.04384	6.57631	6.48088
4850358	2010110K16Rik			8.14572	7.48007	7.71532	8.24461	7.73204	7.69613
6770743	2010110P09Rik	XM_355937.1		7.35084	6.71796	6.80178	7.26576	7.03382	6.90939
610338	2010111I01Rik	XM_127387.4		7.27733	6.64629	6.65257	7.12134	6.72748	6.76604
3520092	2010111I01Rik	NM_028079.1	72061	8.35391	7.6846	7.61864	7.86126	7.4074	7.54973
7380072	2010203O07Rik	NM_001033165.1	72429	7.42261	6.78193	6.85966	7.38978	6.90843	6.89057
160246	2010204K13Rik			7.17427	6.80332	6.81718	7.19108	6.82388	6.74757
1110639	2010204K13Rik			7.11301	6.56766	6.67917	7.23278	6.64092	6.55097
1710491	2010204K13Rik	XR_035367.1	68355	7.16662	6.75441	6.78527	7.16655	6.79821	6.79754
4250025	2010204N08Rik	XM_143332.3		7.13149	6.71265	6.76338	7.66346	7.40848	7.36373
6620703	2010204N08Rik	NM_001081137.1	69983	7.14465	7.17643	7.11107	12.5198	12.445	12.8201
4200139	2010204O13Rik			7.85313	7.46077	7.5664	7.29271	7.29786	7.14528
4060377	2010205O06Rik			7.36251	7.09465	7.08445	7.27984	6.89491	6.76899
70382	2010209O12Rik	NM_133913.1		6.98878	6.58666	6.58873	7.14596	6.62514	6.54753
3370465	2010300C02Rik	XM_001476698.1	72097	7.82795	6.92869	7.18877	8.46472	7.67689	7.6587
5890687	2010301N04Rik			7.45673	6.83344	6.86411	7.37292	6.88686	6.92612
430240	2010305A19Rik	NM_027250.2	69893	7.63496	7.0244	7.19172	7.39223	7.0672	6.90227
4390445	2010305A19Rik			7.39864	6.81815	6.82787	7.28518	6.93863	6.83161
150196	2010305C02Rik			7.35178	6.9351	7.12454	7.61585	7.0788	7.11493
5090609	2010308M01Rik	XM_131083.2		7.61755	6.78242	7.13895	7.99201	7.6564	7.45737
6860075	2010309E21Rik	NM_025591.2	66488	7.24248	6.61285	6.68895	7.11203	6.71577	6.67342
7100739	2010309E21Rik	XM_357858.1		7.41211	6.82718	7.00642	7.80714	7.13608	7.18513
7160521	2010309J24Rik			7.2806	6.65334	6.75301	7.24835	6.77409	6.68556
7570372	2010309L07Rik			10.7036	10.4754	10.4963	10.555	10.2508	10.1581
4920273	2010311D03Rik	NM_133839.2	109129	8.73152	7.75492	8.03453	8.74537	8.04148	8.08202
2680142	2010312A17Rik			7.35016	6.71626	6.73812	7.31267	6.77477	6.77353
450270	2010313D22Rik			9.0684	8.6371	8.82535	9.20696	8.91743	8.69975
3180438	2010317E24Rik	XM_130053.2		8.47405	7.39617	7.21141	8.11593	7.47071	7.56352
2480041	2010320M18Rik			7.73942	7.35478	7.4523	7.84859	7.67998	7.48562
1740187	2010321I05Rik			9.56627	9.30121	9.42342	8.71159	9.033	8.48278
2340743	2010321M09Rik	NM_001077631.1	69882	8.91653	8.14339	8.34296	8.98974	8.31507	8.2457
4670255	2010321M09Rik	NM_175153.3	69882	9.30396	8.79813	9.10728	9.3227	9.04505	8.92281
5890491	20198505_4692_rc			7.13805	6.75833	6.7089	7.17645	6.88976	6.78644
1260242	20198505_5605			7.28082	6.77293	6.92614	7.26114	6.94606	6.80134
6110047	21716071_3233_rc			7.24323	6.81617	6.78793	7.15165	6.87957	6.83938
5870309	21716071_6081_rc			7.16444	6.68881	6.76395	7.09037	6.83847	6.77276
460682	2200001I15Rik	NM_183278.2	69134	8.93733	6.58182	7.21161	7.21198	6.67736	6.67994
3890703	2200001K16Rik			7.20043	6.84	6.8338	7.16455	6.85143	6.78621
4900082	2200002D01Rik			7.73095	6.94142	7.29999	8.83644	8.19708	8.51523
3830066	2200002J24Rik	XM_133286.2		7.32937	6.76984	6.8024	7.30485	6.86644	6.77279
6860563	2200002K05Rik	NM_026955.2	69137	7.48605	6.60395	6.84444	7.95894	6.87189	6.96906
4070048	2200005K02Rik			7.36439	6.82824	6.8234	7.20241	6.82734	6.77511
7100356	2210003I03Rik	XM_133245.1		7.26047	6.78789	6.90577	7.25803	6.7989	6.89168
6420494	2210008F06Rik	XM_001476877.1	70057	7.23353	6.64952	6.69007	7.22657	6.72354	6.67511
990050	2210008N01Rik			7.71056	7.16324	7.28905	7.70677	7.30299	7.34464
2370201	2210009F20Rik			9.72905	6.91107	7.9738	10.7594	7.00507	6.91819
1170382	2210009G21Rik	NM_001038641.1	74243	7.33708	6.72581	6.84031	7.25387	6.85622	6.81505
2810328	2210009G21Rik	NM_028201.1	74243	7.35893	6.7805	6.92422	7.26815	6.91628	6.7683
4540039	2210009G21Rik	NM_028201.1	74243	7.52625	6.94329	7.0161	7.44902	6.95363	6.94543
1710482	2210010B09Rik			7.22472	6.70659	6.77479	7.27994	6.84826	6.80495
5690075	2210010B09Rik			7.18348	6.66706	6.77053	7.10191	6.77802	6.70111
7560139	2210010C04Rik	NM_023333.4	67373	7.39306	6.67419	6.70114	7.17407	6.73389	6.74663
780196	2210010C17Rik	NM_027308.2	70080	7.16941	6.66786	6.75737	7.94485	7.08578	7.18721
3830253	2210010L05Rik	NM_178081.4	98682	7.11029	6.65338	6.5945	7.09712	6.7478	6.62546
4180333	2210010L05Rik	NM_133829.1	98682	7.85368	6.9255	6.95546	7.60091	7.09757	6.91165
6110681	2210010N04Rik	XM_149712.5		7.92555	6.98469	7.0371	7.73351	7.09817	7.0528
5050468	2210011C24Rik	XM_985599.1	70134	7.29256	6.72688	6.79018	7.28703	6.86551	6.7754
6580687	2210011G09Rik			9.0098	8.42702	8.5685	8.7337	8.37586	8.30776
2100273	2210012C09Rik			7.2839	6.68713	6.82372	7.30419	6.80527	6.78119
6450156	2210012C09Rik			7.20402	6.64464	6.73725	7.10063	6.76159	6.71544
3360544	2210012G02Rik	NM_025617.2	66526	7.25166	6.73377	6.71617	7.41057	6.75584	6.78274
4890753	2210012G02Rik	NM_025617.1		7.51868	6.85074	6.91072	7.62341	7.026	6.95946
5340767	2210012G02Rik	NM_025617.2	66526	7.64632	6.9399	7.01909	7.51606	7.01245	6.91089
7650343	2210012G02Rik	NM_025617.2	66526	7.26837	6.77301	6.8129	7.31505	6.82656	6.79499
380202	2210013K02Rik			7.80548	7.23663	7.28614	7.64517	7.2028	7.17544
620647	2210013O21Rik			11.5361	11.1614	11.1835	10.6314	10.7036	10.6176
150132	2210015D19Rik	XM_900750.2	76508	7.99995	7.38276	7.55691	7.94554	7.54959	7.49238
450131	2210015D19Rik	XM_900750.2	76508	7.49803	6.90493	6.96556	7.59557	7.00089	7.00325
7100133	2210015D19Rik			7.32967	6.77802	6.78614	7.337	6.91073	6.92917
2140044	2210015K02Rik			8.37421	7.11176	7.5611	9.91786	8.63676	8.9567
2320672	2210016F16Rik	XM_916662.2	70153	7.9948	7.30555	7.52529	8.36963	7.55265	7.67255
6220243	2210016L21Rik	NM_028211.1	72357	7.37168	6.76913	6.74051	7.22999	6.81841	6.77213
6590201	2210016L21Rik	NM_028211.1	72357	7.8116	6.84412	7.00646	7.43395	7.10564	6.8304
6860671	2210016L21Rik	NM_028211.1	72357	7.72559	6.98011	7.09672	7.50373	7.07711	7.03831
7100142	2210017A09Rik			7.27791	6.66032	6.77468	7.13931	6.71812	6.75848
1500730	2210018M11Rik	NM_172280.2	233545	10.5314	9.86931	9.88155	9.59779	9.6596	9.44575
5550372	2210018M11Rik	NM_172280.2	233545	7.26638	6.78495	6.81568	7.18298	6.85911	6.76454
5860703	2210018M11Rik	XM_356003.1		7.73114	7.41526	7.19244	7.51541	7.2738	7.13309
4120201	2210019E14Rik			7.3454	6.56943	6.54837	7.22097	6.7243	6.6356
2490070	2210020M01Rik	NM_183259.2	66528	7.25573	6.70501	6.73275	7.2368	6.75181	6.73127
1300008	2210021J22Rik			7.4737	6.93647	7.06817	7.57072	7.16529	7.16421
6380438	2210021J22Rik	NM_197998.1	72355	7.78505	6.87835	6.88434	7.80352	7.15679	7.07951
150360	2210022J03Rik			7.22965	6.89765	6.86533	7.28707	6.8592	6.83427
7100458	2210023G05Rik	NM_197999.1	72361	9.40524	7.35982	8.41673	10.9783	9.40081	9.60503
7100630	2210023G05Rik	NM_197999.1	72361	7.91758	6.82087	7.06874	8.37395	7.52374	7.60112
3400167	2210037E17Rik			7.4034	6.90186	6.9791	7.33343	6.99748	6.87928
380019	2210038L17Rik	NM_001033529.1	78646	7.31145	6.82467	6.71445	7.17405	6.78843	6.8096
1740195	2210038L17Rik	NM_001033529.1	78646	7.19021	6.60587	6.64383	7.15572	6.70607	6.69652
5670079	2210039O17Rik			8.09859	7.62237	7.91564	7.98812	7.60753	7.51671
6100670	2210403N09Rik	XM_132372.2		7.25278	6.8155	6.89486	7.23598	6.80437	6.72687
7330446	2210404I19Rik			7.23849	6.69597	6.68634	7.25418	6.72923	6.77234
1300014	2210404O07Rik	NM_001099917.1	72273	9.1415	7.13733	7.5331	11.2121	9.11855	9.84202
7040671	2210404O09Rik			7.19311	6.7978	6.78558	7.05195	6.82762	6.75787
7570451	2210406O10Rik			7.15001	6.74267	6.79076	7.15029	6.88375	6.81409
5340274	2210407C18Rik	NM_144544.1	78354	12.9642	9.28789	11.8988	13.5342	11.9808	12.3499
4780008	2210407N10Rik			7.5882	7.00643	7.07099	7.70229	7.11358	7.1469
2680402	2210408F11Rik			9.93232	9.40801	9.2848	9.32825	9.19808	8.87137
5910348	2210408F21Rik	XM_895387.2	73652	7.83145	7.23065	7.56483	7.39271	7.15916	7.04901
4920433	2210408I21Rik	XM_354778.1		7.30444	6.80159	6.83534	7.14068	6.82984	6.77559
6380221	2210408I21Rik	NM_028215.1		7.16164	6.67976	6.67665	7.16393	6.80256	6.66563
4830403	2210408O09Rik	NM_028212.1		7.3131	6.73785	6.76914	7.08524	6.79895	6.8353
3060475	2210409B11Rik			7.08985	6.52946	6.51314	6.96711	6.54565	6.5888
5260152	2210409D07Rik	XM_923487.2	70157	7.19491	6.69681	6.71259	7.22201	6.76023	6.72646
2000332	2210409F01Rik			7.0661	6.60829	6.59088	6.97425	6.70344	6.58395
4760521	2210409H10Rik			7.58657	6.7724	6.88577	7.96212	6.84703	6.83689
1300487	2210410D02Rik			7.39441	6.80821	6.81279	7.40857	6.94847	6.90765
6110138	2210410E06Rik			12.0406	11.2517	11.6502	12.3667	11.6738	11.6809
2630059	2210411A11Rik			7.33891	6.89243	6.93619	7.33299	7.04695	7.01744
4390333	2210411K11Rik	NM_029384.1	664968	10.8216	9.49397	10.0422	11.5394	10.4759	10.3319
50608	2210412D01Rik	NM_133722.1	70178	8.35598	7.11892	7.68152	8.82632	7.90863	7.94053
2370554	2210412E05Rik	XM_355890.1		7.44659	6.79057	7.01115	7.1604	6.89072	6.8803
7100138	2210414B05Rik			7.13618	6.64214	6.61784	7.19653	6.64467	6.65091
3140538	2210414H16Rik	XM_135631.1		7.24188	6.82597	6.77951	7.22031	6.79725	6.7724
4890605	2210414H16Rik			7.38287	6.74728	6.66226	7.29308	6.75541	6.74904
1030538	2210415F13Rik	NM_001083884.1	70163	8.1834	6.7087	7.35753	9.43738	8.12862	8.32671
3520561	2210416O15Rik			7.16298	6.69793	6.66892	7.21321	6.66417	6.67006
4570360	2210417D09Rik	NM_025620.2	66532	9.77066	7.90731	9.17018	10.7817	9.06107	9.12157
6100041	2210418B03Rik			7.31312	6.89306	6.92388	7.25133	6.91076	6.84993
4230477	2210418G03Rik			7.17897	6.68998	6.71067	7.15659	6.67299	6.63444
6060156	2210418G03Rik			7.29019	6.82883	6.82137	7.18911	6.92665	6.84685
1660670	2210418H06Rik			8.40052	7.60243	7.51641	8.02774	7.48788	7.46137
870181	2210418O10Rik	NM_172929.2	76958	7.14445	6.41505	6.42213	6.95179	6.53089	6.5464
3850187	2210418O10Rik	NM_029813.2	76958	9.70579	9.31332	9.44338	9.49119	9.47884	9.48372
3800543	2210419D22Rik			10.4974	9.55576	9.57326	10.3846	9.6237	9.64695
450021	2210420J11Rik			7.17769	6.63911	6.67067	7.06642	6.6696	6.67658
1980187	2210420N10Rik			7.22409	6.6679	6.6766	7.34738	6.90637	6.85081
2900035	22164589_5684_rc			7.12127	6.58724	6.74099	7.16469	6.79587	6.68192
70615	221973_54			7.12525	6.64753	6.70515	7.16293	6.7129	6.73855
5390612	221973_54_rc			7.38547	6.82543	6.83439	7.25684	6.85258	6.85342
990221	2300002D11Rik	NM_001081156.1	69539	8.57485	8.03047	8.11366	7.87482	7.57247	7.42299
4560193	2300002D11Rik	NM_001081156.2	69539	7.40609	6.65821	6.78361	7.30322	6.73314	6.67737
3370022	2300002M23Rik	NM_175148.3	69542	7.44709	6.75393	6.81237	7.19732	6.75121	6.73245
2230546	2300004C15Rik	XM_147000.1		8.55494	7.58379	7.83592	8.31126	7.61367	7.71796
6270288	2300005B03Rik	NM_001081961.1	69462	7.53964	6.68201	6.85242	7.40543	6.76863	6.70323
2570739	2300006M17Rik	XM_127388.3		7.24172	6.80478	6.93458	7.20843	6.93119	6.86927
3140327	2300006N05Rik	NM_027087.1	69464	7.27524	6.66508	6.73059	7.11948	6.7469	6.67834
3400326	2300006N05Rik	NM_027087.1	69464	7.26572	6.7151	6.73471	7.14624	6.72448	6.64195
60037	2300008H03Rik			7.43289	6.8494	6.835	7.26908	6.88387	6.89855
4560386	2300009A05Rik	XM_898537.2	69478	8.82597	8.56775	9.27206	8.57885	8.6726	8.75869
1430170	2310001A20Rik	NM_027977.1	71881	10.4418	9.89299	9.94237	10.2618	9.74859	9.72668
3990722	2310001H12Rik	XM_901486.2	69504	8.32105	7.54127	7.71364	7.9327	7.71529	7.55524
4010538	2310001H12Rik	XM_992259.1	69504	7.28099	6.67651	6.68299	7.16899	6.72743	6.70399
7550184	2310001H12Rik	XM_901486.2	69504	7.4008	7.00667	7.0888	7.42692	7.13713	7.01112
3460020	2310001H17Rik			8.09669	7.66676	7.63457	8.40304	7.89902	7.65115
1980450	2310001H18Rik			7.81625	6.60303	6.67297	7.05702	6.57329	6.59216
270138	2310001K24Rik			7.2836	6.6879	6.65856	7.1738	6.71867	6.68579
2490685	2310001L23Rik	XM_128174.2		7.17176	6.7108	6.67493	7.14604	6.60821	6.68419
770170	2310002A08Rik			7.19965	6.72961	6.76505	7.11154	6.78381	6.76552
1410288	2310002B06Rik			8.98975	8.10992	8.35147	9.31662	8.55013	8.40608
5360368	2310002B06Rik	NM_181649.4	53951	9.11978	8.1506	8.4195	9.26056	8.61183	8.4651
6590189	2310002B06Rik	NM_181649.4	53951	7.3585	6.8856	6.92742	7.47139	6.95136	6.85872
2510228	2310002B14Rik			7.17942	6.73955	6.7634	7.22734	6.77454	6.81378
7100280	2310002B14Rik	NM_027105.1	69533	7.2606	6.78481	6.71517	7.14798	6.78137	6.66566
110300	2310002D06Rik	XM_899399.2	69522	7.05029	6.76675	6.7918	7.0911	6.81077	6.78718
2340538	2310002F18Rik	XM_132218.3		7.79593	7.14025	7.61047	7.78457	7.37997	7.32711
2260497	2310002J15Rik	NM_026415.1	67859	8.14544	6.71247	6.96478	7.74612	6.93922	6.82051
5900689	2310002J21Rik	XM_001480596.1	66360	7.26194	6.66825	6.71651	7.16757	6.73658	6.6676
4250292	2310002L09Rik	NM_027104.2	71886	7.33877	6.61442	6.63509	7.1805	6.77076	6.70719
4880524	2310002L13Rik	XM_915395.2	75577	7.19141	6.70057	6.67357	7.16012	6.70565	6.74318
5310440	2310003C23Rik	NM_029607.1	76425	7.81889	7.1106	7.21916	8.11633	7.43472	7.32762
5340338	2310003C23Rik	NM_029607.1	76425	9.05067	7.87746	8.02629	9.1041	8.04332	8.10166
110468	2310003F16Rik	NM_026318.2	67693	10.5854	9.72828	10.0974	10.8171	10.0062	10.1152
830075	2310003H01Rik	NM_027980.1	71885	8.98497	8.07606	8.07188	9.05002	8.18748	8.05142
630246	2310003L06Rik	XM_144408.5	74248	7.21921	6.75908	6.82943	7.18492	6.81442	6.69808
1980753	2310003L22Rik	NM_027093.3	69487	7.39655	6.9138	7.06344	7.28795	6.88146	6.77788
5220068	2310003L22Rik	NM_027093.3	69487	8.4828	7.88087	7.78357	8.05338	7.58024	7.60185
5290315	2310003M01Rik			7.17707	6.65469	6.66484	7.21357	6.69523	6.59733
6900053	2310003P10Rik	NM_175145.2		7.17769	6.89284	7.01784	7.28438	6.82314	6.92469
2470424	2310004H21Rik			9.70063	9.24024	9.31158	9.30341	9.11772	8.78451
6590113	2310004I03Rik			9.23127	8.68898	8.81348	9.01208	8.73088	8.56341
4220592	2310004I24Rik	NM_025510.2	66358	8.06808	7.39645	7.64505	8.06074	7.68666	7.7453
1980348	2310004N11Rik			9.50263	8.82494	9.02768	9.06359	8.96488	8.60876
3170403	2310004N24Rik	XM_181318.4		7.77316	7.13124	7.15538	7.83019	7.2516	7.1898
4540309	2310005C01Rik			7.13441	6.77079	6.79724	7.10546	6.9297	6.85873
2120243	2310005E10Rik	NM_172398.3	67861	9.35829	8.48619	8.73749	9.45943	8.91981	8.89592
6400377	2310005E10Rik	NM_172398.3	67861	7.27397	6.70711	6.77229	7.24167	6.82079	6.7815
4230441	2310005E17Rik	XM_127486.1		7.30628	6.69286	6.70486	7.12406	6.76012	6.72925
6580519	2310005G13Rik	NM_183281.1	69457	7.94342	6.7337	6.76744	7.25256	6.73153	6.71034
6350192	2310005L22Rik			8.76135	8.05469	8.07622	8.27213	8.09327	7.96937
450424	2310005N01Rik	NM_027310.3	70088	7.37745	6.73775	6.83326	7.34148	6.74089	6.66999
150528	2310005N03Rik	NM_025511.2	66359	8.85084	8.31261	8.58274	9.15363	8.63419	8.68777
2190048	2310005P05Rik	NM_026189.2		7.23174	6.76862	6.79825	7.37489	6.98821	6.89368
5720079	2310006J04Rik	NM_026278.2		7.08863	6.66389	6.55997	7.07819	6.64813	6.68993
6350092	2310006M14Rik	XR_033650.1	76422	7.94095	6.86493	7.22648	8.64667	7.80682	7.75424
3310543	2310007A19Rik	NM_025506.2	66353	9.26713	8.93184	8.78007	7.98917	8.13779	8.00242
4730202	2310007B03Rik	NM_172411.3	71874	7.69456	6.69799	6.69919	7.323	6.78062	6.87768
1740491	2310007D09Rik	NM_027975.1	71878	8.00045	6.99329	6.94834	7.68467	7.0988	7.20292
4290446	2310007F04Rik	NM_025501.1	66344	9.35994	6.81513	7.62974	7.31575	6.81572	6.71391
70113	2310007F21Rik	NM_025857.2	66939	7.31309	6.62212	6.69165	7.27455	6.75626	6.67844
4070445	2310007F21Rik	NM_025857.2	66939	9.82356	8.53939	8.74174	9.90667	8.95954	8.86738
5050095	2310007F21Rik	NM_025857.1	66939	7.96129	7.52867	7.71615	8.14066	7.85752	7.54311
6900598	2310007G05Rik			9.23771	7.67654	8.0279	9.93857	8.35127	8.29593
6380703	2310007H09Rik	NM_029609.1	76429	7.25381	6.70571	6.70998	7.23687	6.81217	6.70852
7200398	2310007H09Rik	NM_029609.1	76429	7.40812	6.70305	6.78079	7.28901	6.85329	6.80737
1510259	2310007L24Rik	XM_126508.5	75573	7.21893	6.66644	6.81711	7.0963	6.89735	6.74049
4920044	2310007O11Rik			8.75505	8.63227	8.71033	8.30514	8.1586	8.03961
1770397	2310008H04Rik	NM_146068.2	224008	7.39876	6.7976	6.8055	7.24997	6.85948	6.91587
650164	2310008H09Rik	NM_023197.1	66356	7.5978	6.80109	7.00379	7.88747	7.13843	7.06847
6020747	2310008H09Rik	NM_023197.1	66356	8.41426	7.42865	7.72944	8.82753	7.93826	7.88102
2120241	2310008I22Rik			7.48402	6.92194	6.87899	7.51548	7.08901	7.06446
460474	2310008M10Rik	NM_025509.2	66357	11.5	10.6848	10.9139	11.7973	11.065	11.3493
7330113	2310009A05Rik			10.1592	9.29848	9.76412	10.4889	9.72397	9.71198
4010164	2310009B15Rik	NM_001081226.1	69549	8.79354	7.96268	8.03361	8.53384	7.99961	7.85065
2030102	2310009E04Rik	XM_131496.4		8.05308	7.64221	7.71726	7.6042	7.53353	7.4195
6660133	2310009E04Rik	NM_029347.1	75578	7.31923	6.81519	6.85079	7.20246	6.77206	6.88492
5560414	2310010B21Rik	NM_027123.2		7.85942	7.39151	7.63935	7.79542	7.51513	7.40361
6480113	2310010J17Rik			7.25154	6.8199	6.94168	7.32264	6.99623	6.88313
6650309	2310010M20Rik	XM_001479637.1	69576	7.15982	6.65245	6.73377	7.10504	6.72716	6.69499
1780477	2310011E23Rik			9.35441	6.65929	7.23622	7.17962	6.65421	6.64913
780482	2310011G17Rik			8.91277	7.85279	8.31066	9.22716	8.59307	8.55854
5960504	2310011J03Rik	NM_025521.3	66374	7.61266	6.83289	6.80723	7.5463	6.91385	6.86178
870240	2310014B11Rik			7.47018	6.87002	6.94009	7.34826	6.91098	6.89792
2060671	2310014D11Rik			8.24695	7.28934	7.38657	8.28556	7.70175	7.6391
6840162	2310014F06Rik			7.85445	7.34879	7.56549	7.44267	7.29948	7.21741
3990445	2310014G06Rik	NM_001082975.1	654795	11.2299	10.7352	10.9285	10.4931	10.4278	10.4334
1400398	2310014H01Rik	XM_001003622.2	76448	10.796	10.0876	10.047	9.60513	9.96495	9.66999
580735	2310014L17Rik	NM_029809.1	381845	7.20091	6.64382	6.72683	7.19546	6.72351	6.6749
3840475	2310014L17Rik	NM_029809.1	381845	7.72017	6.81007	6.8791	7.18819	6.8458	6.85533
5090131	2310014L17Rik	NM_029809.1	381845	7.24893	6.68975	6.63645	7.00982	6.71536	6.67071
2320670	2310015A05Rik	XM_984819.1	72315	7.24465	6.67273	6.80325	7.19029	6.73892	6.76917
2650577	2310015A05Rik			7.25704	6.77921	6.79562	7.15868	6.8246	6.82143
4670681	2310015A05Rik			7.15945	6.64531	6.71709	7.12029	6.697	6.66819
5890017	2310015A05Rik	XM_148062.3		7.21495	6.64386	6.61001	7.08664	6.73423	6.63139
5820725	2310015B20Rik	XM_907184.2	69563	7.6654	6.9441	7.03906	7.20958	6.98913	6.76713
4920041	2310015D24Rik	XM_001474641.1	70100	7.13992	6.59459	6.71168	7.1352	6.70902	6.71266
6280246	2310015L07Rik	XM_132249.1		7.07683	6.79505	6.76583	7.11517	6.76273	6.6951
1410468	2310015N21Rik			7.1382	6.82672	6.76297	7.19391	6.85962	6.8295
3360241	2310016C08Rik	NM_023516.3	69573	7.69983	6.9287	7.10754	7.81392	7.27539	7.15201
4290152	2310016C08Rik	NM_023516.3	69573	8.41734	7.74711	8.29439	9.35322	8.69992	8.33735
3930050	2310016C16Rik	NM_027127.1	69590	8.03136	7.29253	7.36194	8.26088	7.49201	7.59936
4040039	2310016D23Rik			7.18268	6.57716	6.65118	7.14045	6.72452	6.62829
2450482	2310016E02Rik	NM_024460.3	67695	7.41386	6.96291	7.05143	7.51272	6.98747	7.1285
4060056	2310016E02Rik	NM_024460.3	67695	10.8079	9.78549	9.961	11.3011	10.3253	10.4615
6250279	2310016E02Rik	NM_024460.3	67695	7.19531	6.69737	6.76581	7.22144	6.7396	6.69144
7560707	2310016E02Rik			7.31791	6.7561	6.79198	7.10697	6.97192	6.79037
4780603	2310016G11Rik	XM_001003421.1	69578	7.33487	6.88021	6.94098	7.39582	6.90275	6.96305
1780647	2310016M24Rik	NM_183256.2	66379	10.8063	9.8878	10.0549	11.0384	10.0672	10.1429
5050725	2310020N23Rik			7.22389	6.73452	6.72752	7.2051	6.74195	6.66632
1980050	2310021F11Rik			7.13557	6.62628	6.51109	7.04932	6.62071	6.62966
1450255	2310021H06Rik	NM_025990.2	67135	7.44353	6.59445	6.54586	7.17876	6.65769	6.58822
2140333	2310021J05Rik			7.09031	6.68808	6.67319	7.08369	6.61936	6.63735
5220523	2310021P13Rik	XM_127591.4		9.05342	8.00957	8.17225	8.31806	7.985	7.91796
780767	2310022A10Rik	NM_175107.3	66367	7.37263	6.78266	6.66137	7.34905	6.76703	6.72319
7570612	2310022A10Rik			8.93525	8.59021	8.66898	8.57986	8.46058	8.36139
7380296	2310022B05Rik	NM_175149.3	69551	9.57291	8.74433	9.33071	9.33897	9.174	8.99459
2630154	2310022K01Rik	XM_355883.6	71909	7.93301	7.24314	7.13482	7.50079	7.26266	7.23601
6940435	2310022K01Rik	XM_355883.6	71909	7.89191	7.10936	7.02983	7.64694	7.21141	7.21276
6940551	2310022K11Rik			6.97061	6.45949	6.44412	6.90366	6.47335	6.38941
6510561	2310022M17Rik	NM_001024919.1	69556	7.43001	6.86733	6.93338	7.40667	6.97601	6.90119
6900487	2310022M17Rik	NM_001024919.1	69556	8.05905	7.22608	7.17539	7.85103	7.36097	7.34845
3130189	2310024N18Rik			8.17574	7.73164	7.89376	7.87087	7.60017	7.60936
2340687	2310026J01Rik			7.17507	6.73505	6.77441	7.24222	6.87747	6.81888
3940215	2310026J01Rik			7.33388	6.75962	6.75724	7.35029	6.83339	6.79913
7160291	2310028O11Rik	XM_901483.3	433771	8.12297	7.56601	7.75487	7.63456	7.36595	7.31165
1570112	2310030D15Rik			7.26763	6.7148	6.79608	7.22318	6.81983	6.79855
2750309	2310030G06Rik	NM_025865.2	66952	7.33703	6.74475	6.73381	7.22325	6.82549	6.70239
160162	2310030N02Rik	NM_001085493.1	76947	7.18234	6.77602	6.75454	7.07091	6.81277	6.80734
4120437	2310031L18Rik	NM_026507.2		7.46769	6.96737	6.9107	7.38839	7.00232	7.032
6450327	2310031L18Rik	NM_026507.2		7.37211	6.58273	6.66589	7.34118	6.73487	6.74821
130088	2310032M22Rik			7.72742	7.1044	7.15553	7.4593	7.17319	6.99358
4220730	2310033E01Rik	NM_001037143.2	641361	7.54354	6.65082	6.67964	7.10972	6.71181	6.66
6380022	2310033E01Rik	NM_001037143.1	641361	7.41085	6.74013	6.80604	7.18459	6.81003	6.8146
3710136	2310033F14Rik			10.3034	9.32844	9.84464	10.9156	10.5	10.2334
2140010	2310033K02Rik	XM_149252.2		7.12803	6.69045	6.64875	7.09942	6.74835	6.68223
6040661	2310033K02Rik	NM_001080708.2	69553	7.15195	6.82159	6.86181	7.22705	6.8551	6.81925
6250767	2310033K02Rik	NM_001080708.1	69553	7.27243	6.69907	6.69575	7.34188	6.8447	6.78088
2480731	2310033P09Rik	NM_024210.2	67862	7.57642	6.85739	6.84773	7.32424	6.8999	6.85196
4900070	2310033P09Rik	NM_024210.2	67862	7.85913	7.2127	7.20044	7.66541	7.22375	7.15009
7210468	2310034C09Rik	NM_054100.2	117172	7.28224	6.64268	6.6276	7.08218	6.7069	6.73615
650504	2310034G01Rik	XM_001479129.1	75579	7.07001	6.7197	6.73971	7.15758	6.81749	6.74502
4180064	2310035C23Rik	NM_173187.2	227446	7.26136	6.70729	6.73167	7.12003	6.7723	6.70832
4570482	2310035C23Rik	NM_173187.1	227446	7.28848	6.75208	6.7234	7.32631	6.82782	6.73881
4590014	2310035C23Rik	NM_173187.2	227446	7.74492	6.92833	6.94426	7.73954	7.04567	7.02602
6420291	2310035C23Rik			7.2316	6.68289	6.7213	7.15317	6.73432	6.68863
940577	2310035K24Rik	NM_027129.2	69596	8.63022	8.08292	8.22514	8.56938	8.11327	8.17145
6620735	2310036D04Rik			7.90501	7.1434	7.02669	7.912	7.2284	7.19807
5720370	2310036D22Rik			8.15573	8.38867	8.55576	8.2752	8.33226	8.06642
940402	2310036I02Rik			7.08931	6.61184	6.65658	7.14453	6.7282	6.60766
7560026	2310036I02Rik	XM_128950.4		7.56181	6.8596	6.97201	7.41321	7.06965	6.9236
6060392	2310036O22Rik	NM_026760.2	68544	11.2229	9.95887	10.1213	11.2212	10.1032	10.2247
1110367	2310037I24Rik	NM_133714.4	69612	7.812	7.03727	7.06045	7.69161	7.09181	7.08703
2940152	2310037I24Rik	NM_133714.2	69612	10.5076	10.2099	10.3731	10.0195	10.1021	9.95107
4390487	2310037I24Rik	NM_133714.4	69612	7.35968	6.85389	6.77894	7.26618	6.84438	6.83923
6350035	2310037I24Rik	NM_133714.2	69612	7.10944	6.67408	6.70304	7.17307	6.7459	6.65655
4060647	2310038D14Rik			8.74124	8.17854	8.26964	8.38584	8.25564	7.9374
2340754	2310038E17Rik	XM_146486.3		7.19742	6.78173	6.90377	7.16511	6.86266	6.75817
4780477	2310039D24Rik	XM_910911.3	75704	7.22221	6.79614	6.8577	7.11748	6.84498	6.90243
540615	2310039E09Rik	NM_026509.1	68016	7.37401	6.8435	6.81088	7.13884	6.76094	6.81545
2340598	2310039H08Rik	NM_025966.3	67101	10.6728	9.89448	10.3655	10.9135	10.3982	10.2585
110333	2310039L15Rik	XM_290098.1		7.28953	6.88244	7.05765	7.25313	6.96692	6.94816
1940762	2310040A07Rik	XM_912979.2	69638	7.53749	7.11109	7.28544	7.46616	6.90299	6.83248
6330300	2310040A07Rik	XM_912979.2	69638	7.52889	6.92176	6.90878	7.18091	6.82968	6.78712
1430564	2310040A13Rik	NM_027149.1		7.55544	7.10893	7.25546	7.50348	7.33758	7.26895
5820196	2310040B03Rik			8.26755	7.61389	7.65574	7.82337	7.52072	7.39854
6620639	2310040C09Rik	NM_178618.3	69640	8.87312	7.81743	8.19472	8.98088	8.61209	8.62071
70326	2310040G07Rik			7.01498	6.49724	6.51328	6.95783	6.52195	6.46145
20739	2310040G24Rik	XM_001480154.1	381792	7.30657	6.6672	6.72894	7.27122	6.77195	6.71284
5720711	2310040M23Rik			7.21975	6.74566	6.7651	7.27082	6.8312	6.82073
1050228	2310041I20Rik			7.25715	6.57656	6.65745	7.2136	6.67288	6.63428
5130593	2310042D19Rik	NM_172417.1	74183	7.36978	6.73649	6.71567	7.39106	6.71735	6.64476
50491	2310042E22Rik	NM_025634.2	66561	8.50342	6.84671	7.5173	9.17146	7.37666	7.35012
6060093	2310042P07Rik			7.14204	6.76966	6.84301	7.18175	6.82818	6.82372
780731	2310043D08Rik	XM_130428.2		7.26704	6.82146	6.82921	7.26263	6.85557	6.83757
5690626	2310043I08Rik	XM_131826.1		7.2896	6.89355	6.86833	7.27608	6.89813	6.85763
2760333	2310043J07Rik	XM_916650.3	69665	7.17414	6.839	6.80946	7.32218	6.96185	6.77914
5570608	2310043L02Rik	NM_027157.2	69664	7.19096	6.6289	6.77712	7.28873	6.76558	6.67158
1690497	2310043N10Rik	NR_003513.2	66961	9.7245	9.30815	10.1726	10.3854	10.0832	9.75627
990377	2310044D20Rik			7.12973	6.73926	6.78667	7.17717	6.79379	6.8328
6270743	2310044G17Rik	NM_173735.2	217732	8.28442	7.47532	7.71281	8.49562	7.69503	7.67184
5340681	2310044H10Rik			10.7205	9.79451	9.99011	10.4521	9.88	9.7825
6270326	2310044H10Rik	NM_197991.1	69683	11.1906	10.2157	10.3618	10.9345	10.3938	10.3941
6200348	2310045A20Rik	NM_172710.3	231238	10.5105	9.43821	9.74799	10.9482	10.0027	10.0929
3400373	2310045I24Rik			7.23506	6.80053	6.85857	7.22092	6.84782	6.90721
2190615	2310045K21Rik			8.53993	7.71556	7.75635	8.0497	7.8944	7.59452
3180291	2310045L10Rik			7.61144	6.72465	6.90537	8.24907	7.31711	7.3703
4560204	2310045N01Rik	XM_922052.2	72368	7.96219	7.0548	7.36564	7.67495	7.26214	7.13719
650088	2310046A06Rik	XM_001478683.1	69642	7.16576	6.76053	6.91854	7.23766	6.84681	6.78272
3140041	2310046K01Rik	NM_027172.2	69698	8.89558	7.22224	7.98644	9.96418	8.58257	8.63588
5570326	2310046M24Rik			7.33961	6.86005	6.85229	7.34871	6.9554	6.87968
1430142	2310046O06Rik	NM_175273.2	78323	7.51851	6.88815	6.913	7.36266	6.97023	6.91003
1110309	2310047A01Rik	XM_908180.3	71918	7.11049	6.58146	6.50209	6.99522	6.53169	6.5306
5860131	2310047A01Rik	XM_908180.3	71918	9.42445	8.74866	8.93614	9.13223	8.95	8.67626
3290553	2310047B19Rik	XM_913186.3	66962	8.61256	7.92203	8.05391	8.48132	8.03378	7.81032
5910301	2310047B19Rik			8.30725	7.70534	7.82593	8.36209	7.90904	7.66232
2570129	2310047C04Rik	NM_027341.1	224170	7.56391	7.02234	6.88971	7.33608	6.8928	6.90789
3800482	2310047C04Rik			7.42691	6.82855	6.88128	7.1938	6.7838	6.62349
4860360	2310047C04Rik			7.10545	6.79393	6.74658	7.23362	6.80833	6.80109
4880767	2310047C04Rik	XM_148605.2		7.1077	6.78557	6.74463	7.07544	6.8536	6.82204
7100091	2310047C21Rik			7.58892	7.17426	7.29381	7.45443	7.0542	6.89701
6250673	2310047D07Rik	XM_975744.1	69657	7.20153	6.66263	6.72545	7.16217	6.67917	6.7119
130768	2310047D13Rik			9.03539	7.24688	7.65384	9.01168	8.0723	7.96459
7320162	2310047D13Rik	NM_027773.1	116972	9.34766	7.26691	7.87918	9.30534	8.18212	8.14566
7050630	2310047H23Rik			7.18663	6.68026	6.74997	7.33499	6.74879	6.63685
3290156	2310047K21Rik			7.93052	7.38739	7.32375	7.57972	7.16316	7.19731
1980113	2310047M10Rik	NM_028005.2	71923	9.14492	8.58436	8.72759	9.03095	8.45336	8.31001
5690753	2310047M10Rik	NM_028005.3	71923	8.20262	7.46328	7.60096	7.95719	7.55954	7.40455
50484	2310047M15Rik	XM_884663.3	69666	7.14929	6.51124	6.50246	6.99637	6.57609	6.48876
830368	2310047O13Rik	NM_024185.4	66960	7.2063	6.60218	6.64039	7.30002	6.6777	6.651
1190059	2310047O13Rik	NM_024185.4	66960	7.25555	6.70552	6.78626	7.19296	6.73196	6.71448
4830725	2310047O13Rik	NM_024185.4	66960	7.14061	6.61445	6.59112	7.23655	6.64656	6.5944
7650100	2310050C09Rik			7.3353	6.69746	6.77806	7.17627	6.75046	6.72708
4050037	2310051E17Rik	XM_001479552.1	70273	8.29996	7.6899	8.1384	8.21364	7.99565	7.66329
5340609	2310051F07Rik			9.9432	9.30345	9.30657	9.42808	9.12554	9.06927
430364	2310051M13Rik	NM_027344.3	70202	6.99945	6.53695	6.41955	7.04034	6.49747	6.46522
6250088	2310051N18Rik	XM_977376.1	71941	8.59568	8.0027	8.21101	8.15055	8.15432	7.83032
2650142	2310051P22Rik			12.109	11.3835	11.2991	9.15999	10.0074	9.63492
5570722	2310057J16Rik	NM_027171.2	69697	7.50042	6.76824	6.80285	7.73133	7.12765	7.02198
240180	2310057J18Rik	NM_026336.2	67719	7.25589	6.83371	6.72518	7.39076	6.99124	6.90494
3400224	2310057J18Rik	NM_026336.1	67719	7.38138	6.89737	6.57535	13.3359	12.6752	12.3964
270598	2310057K05Rik			7.72614	7.26614	7.29234	7.64091	7.22326	7.15318
2810671	2310057M21Rik	NM_026655.3	68277	7.21033	6.8169	6.80623	7.30977	6.81	6.83407
1770438	2310057N15Rik	NM_027170.1	69696	7.15806	6.6139	6.60275	7.13374	6.64861	6.59682
5340091	2310058A03Rik			7.41735	7.14671	7.16205	7.33581	7.11942	6.99337
4060403	2310058D17Rik			7.23238	6.73659	6.86648	7.18846	6.80963	6.73907
2340292	2310058J06Rik			7.17148	6.7854	6.7515	7.16995	6.7933	6.79747
4280470	2310061B02Rik			6.98586	6.41379	6.50878	6.8861	6.47681	6.41096
6510400	2310061C15Rik	NM_026844.3	66531	7.58363	6.91239	6.93699	7.3883	6.97595	6.97529
7100086	2310061C15Rik	NM_026844.3	66531	7.25763	6.82893	6.86226	7.3452	7.03546	6.94347
3120348	2310061F22Rik	NM_153775.1	66965	9.52164	8.81949	9.1907	9.6166	9.21733	8.96456
6520092	2310061F22Rik	NM_153775.1	66965	7.70038	6.94632	7.01553	7.70406	7.06909	7.12748
1230392	2310061G22Rik			7.28151	6.69856	6.81622	7.33504	6.8275	6.75848
2970037	2310061I04Rik	XM_001002280.2	69662	7.20889	6.60368	6.6156	7.1245	6.67423	6.59663
2370408	2310061J03Rik	XM_148411.1		8.69512	8.30781	8.42756	8.06966	8.09114	7.84443
4570768	2310061J03Rik	XM_148411.1		7.16195	6.83826	6.72212	7.1756	6.78319	6.80335
1170044	2310061K05Rik			7.11443	6.52615	6.57894	7.01586	6.67478	6.56069
5080224	2310061N02Rik	XM_001480614.1	69661	7.09076	6.63334	6.6454	7.24974	6.6969	6.68642
4010731	2310065F04Rik			7.27909	6.70685	6.70384	7.25723	6.66138	6.66737
2140064	2310065K24Rik	NM_028221.2	102122	8.86036	8.21113	8.41231	8.85165	8.52312	8.49456
3120437	2310065K24Rik	NM_028221.3	102122	8.68286	8.06813	8.30114	8.63774	8.2899	8.24808
1030239	2310066E14Rik	NM_001081241.2	75687	7.91344	7.3235	7.25797	7.6408	7.31364	7.10985
6220528	2310066I10Rik	XM_284376.2		7.24694	6.77309	6.72145	7.06473	6.84178	6.82879
5820142	2310067B10Rik	NM_028014.3	71947	8.16636	7.11158	7.28725	8.31203	7.54804	7.42598
5700075	2310067E19Rik	NM_172427.1		7.02534	6.57698	6.58409	7.11507	6.62917	6.59323
4570349	2310067P03Rik			7.21527	6.7029	6.80079	7.16179	6.82526	6.77991
5270014	2310075M15Rik			7.25977	6.84736	6.84386	7.26247	6.88622	6.8748
6560707	2310075M15Rik			7.45838	7.12084	7.26072	7.26002	7.2063	7.11876
3840129	2310076E21Rik			7.1777	6.74491	6.73059	7.05337	6.78578	6.74923
1110129	2310076L09Rik	NM_025874.2		7.19509	6.60324	6.70257	7.09148	6.75268	6.77115
2230400	2310076L09Rik	NM_025874.3	66968	7.34398	6.78439	6.70546	7.17692	6.83706	6.74655
5420356	2310076O14Rik			7.17701	6.64679	6.71945	7.14918	6.71817	6.71546
1190209	2310079F23Rik			7.1386	6.69046	6.68746	7.08819	6.69604	6.61245
1190397	2310079F23Rik	NM_030208.1	78890	7.24101	6.82164	6.90948	7.33774	6.84162	6.85331
4850403	2310079G19Rik	XM_489598.3	69699	7.1595	6.79596	6.83525	7.03642	6.81464	6.77129
2690241	2310079N02Rik			7.339	6.68466	6.68067	7.23305	6.72667	6.66841
7150349	2310079N02Rik	NM_025636.3	66566	9.24275	8.18385	8.55156	9.1487	8.63191	8.56319
6900762	2310079P03Rik			8.48938	8.22986	8.47565	8.65084	8.33968	8.26327
4220082	2310079P10Rik			7.22557	6.55311	6.59828	7.15535	6.67052	6.61587
150537	2310079P12Rik	XM_203577.2		7.91163	7.23454	7.41857	7.5488	7.25135	7.22796
3400601	2310081J21Rik	XM_991450.1	69211	7.12274	6.74794	6.78646	7.19251	6.82275	6.79424
7330280	23309032_1			7.2981	6.76897	6.78819	7.19405	6.75491	6.8176
510551	2400001E08Rik	NM_025605.2	66508	9.34018	8.50236	8.65112	9.12554	8.67747	8.74471
1410209	2400002C23Rik			7.18349	6.76706	6.80807	7.32368	6.88197	6.88184
50170	2400003C14Rik	NM_028018.1	71955	11.0472	10.5375	10.9848	11.3001	10.9545	10.9017
780600	2400003C14Rik	NM_028018.1	71955	7.49435	6.91181	7.16848	7.7101	7.14211	7.15053
3870450	2400003C14Rik	NM_028018.1	71955	7.77885	6.96759	7.04777	7.85813	7.13484	7.12661
4900411	2400006N03Rik	XM_126152.3		7.59512	7.01788	7.0417	7.18186	7.06147	7.01219
6940273	2400007A17Rik			7.22695	6.77788	6.73718	7.13038	6.84089	6.74412
160576	2400009B08Rik	XM_358687.1		7.34054	6.99079	6.97713	7.24243	6.93331	6.89548
4900735	2400010C15Rik			11.9432	11.089	11.1374	11.9478	11.098	11.0951
4880630	2400010D15Rik	NM_029623.1		9.82084	9.14872	9.26362	9.39062	8.90849	8.86743
4120091	2400010G15Rik			7.10476	6.54879	6.5914	7.0927	6.6175	6.58732
4640747	2400010G15Rik			7.15236	6.62859	6.67513	7.12644	6.7089	6.65021
2900039	2410001C21Rik	NM_025542.2	66404	8.54797	7.85318	8.01609	8.67824	8.14572	8.04325
4610056	2410001C21Rik	NM_025542.1	66404	8.46025	7.69321	8.09723	8.41246	7.8866	7.908
6220722	2410001C21Rik	NM_025542.1	66404	8.29186	7.5057	7.65416	8.61936	7.67784	7.61494
730632	2410002F23Rik	NM_025880.3	66976	7.27847	6.58815	6.67026	7.08604	6.68116	6.66796
2490367	2410002F23Rik	NM_025880.3	66976	8.98717	8.58163	8.77611	8.94735	8.50339	8.24592
7000324	2410002F23Rik	NM_025880.3	66976	8.89606	8.22847	8.46383	8.38058	8.32447	8.00948
7160670	2410002I01Rik	NM_183137.2	78777	7.43065	6.69536	6.69833	7.51548	6.80629	6.77205
2710730	2410002O22Rik	NM_001093759.1	66975	8.1283	7.56572	7.69201	8.09134	7.65046	7.68036
6580307	2410003J06Rik	XM_135953.7	71967	7.1364	6.85627	6.85185	7.10357	6.91662	6.87336
4040184	2410003K15Rik	XM_132537.3		9.0689	8.30712	8.71589	9.24243	8.84332	8.87067
730367	2410003P15Rik	NM_018888.1	56046	9.9165	9.4289	9.61941	9.76917	9.38719	9.23953
1940379	2410003P15Rik	NM_018888.1	56046	7.34185	6.90755	6.96094	7.43755	6.89888	6.93641
3870717	2410004A20Rik	NM_025890.2	66991	7.43332	6.95411	6.98684	7.42916	6.94375	6.91549
3450309	2410004B18Rik	NM_025555.3	66421	7.4059	6.84454	6.77261	7.4675	6.83009	6.80769
870241	2410004L22Rik	NM_029621.2	76478	8.92899	7.74165	7.65468	8.44425	7.56699	7.48708
1770608	2410004N05Rik	XM_134461.3		7.20231	6.60443	6.59131	7.23384	6.61879	6.67442
3800328	2410004N11Rik	NM_025888.2		7.83305	7.17988	7.18134	7.45886	7.19361	7.03696
4540176	2410004P03Rik	XM_126830.3		7.10184	6.72919	6.80433	7.1136	6.83048	6.82189
3360546	2410005G18Rik			7.36945	6.78766	6.85748	7.37931	6.92574	6.84306
2350408	2410005O16Rik			7.46976	6.99623	6.97472	7.32871	6.95397	6.83872
2450148	2410005O16Rik	NM_025476.3	66302	7.33482	6.80433	6.80745	7.15077	6.88201	6.80142
6450403	2410005O16Rik			7.27388	6.81078	6.81822	7.19834	6.76993	6.66967
6220358	2410006F04Rik			7.25221	6.65344	6.72856	7.15496	6.77306	6.74695
2570735	2410006H16Rik	XM_001479267.1	69221	8.59778	7.4785	7.66911	8.0855	7.91783	7.69105
5340037	2410008A19Rik			7.34796	6.82578	6.87242	7.2214	6.90002	6.86297
7040181	2410008K03Rik	NM_028022.1	71962	7.72674	7.07984	7.19106	7.39321	7.14708	7.08381
2490768	2410012H22Rik	XM_126343.5	69747	7.85011	7.26196	7.30212	7.67162	7.37896	7.29491
1110369	2410012M07Rik	XM_486251.3	71979	7.22101	6.58721	6.6761	7.174	6.64782	6.57008
2000095	2410013I23Rik			7.32931	6.79039	6.86988	7.33898	6.89355	6.84843
70703	2410014A08Rik	NM_175403.2	109154	7.37471	6.71524	6.77689	7.31704	6.87621	6.79513
1690204	2410014A08Rik	NM_175403.2	109154	7.46197	6.83933	6.91254	7.449	7.00791	6.91055
4480474	2410014A08Rik	NM_175403.2	109154	7.83814	7.01515	7.10406	7.99518	7.24401	7.2109
7570465	2410014A08Rik	NM_175403.2	109154	7.7808	6.95603	7.04191	7.99497	7.18229	7.28691
6480128	2410015A16Rik			7.1714	6.7282	6.81787	7.17269	6.77328	6.67144
4590010	2410015C20Rik			7.23994	6.85954	6.87512	7.38181	6.96096	6.84014
3830288	2410015M20Rik	NM_153152.3	224904	8.72092	8.18627	8.52507	8.90075	8.45222	8.37721
1980446	2410015N17Rik	NM_023203.1	66422	8.93958	8.0108	8.07921	8.87788	8.36739	8.4287
3890259	2410016F01Rik	NM_022423.1		10.9014	10.0486	10.1488	10.4068	10.0094	9.96475
2340470	2410016F19Rik	NM_026113.2	67371	7.56284	7.04964	7.12454	7.5495	7.09175	7.12643
5560577	2410016F19Rik	NM_026113.2	67371	7.31738	6.8137	6.84777	7.21882	6.88276	6.9038
670112	2410016O06Rik			8.87196	7.99242	8.08855	8.99221	8.38002	8.25794
6250370	2410016O06Rik	NM_023633.1	71952	8.09655	7.2138	7.22478	8.19201	7.46792	7.40688
1580273	2410017I17Rik			7.07995	6.74802	6.81033	7.12281	6.82874	6.85706
6220133	2410017P07Rik	NM_026643.2	103268	7.9857	7.06213	7.16417	7.61823	7.04289	7.07397
3940735	2410017P09Rik	XR_001632.2	69709	7.15072	6.59505	6.61374	7.20208	6.73242	6.66728
4880296	2410017P09Rik			7.46634	6.96925	7.20113	7.52477	7.13452	7.00986
6280630	2410018C17Rik	NM_178390.2	74504	9.96436	9.10499	9.48932	10.1133	9.62542	9.65886
3780066	2410018C20Rik	NM_026423.2	67873	7.11622	6.63372	6.59768	7.08201	6.65885	6.63242
5050747	2410018E23Rik	XM_912668.3	637079	7.2271	6.6358	6.67001	7.2636	6.73122	6.7175
6280408	2410018G20Rik	NM_029354.1	72083	8.68139	7.87813	7.9022	8.35635	8.02735	7.96374
6940048	2410018G20Rik	XM_148413.1		8.05654	7.62815	7.85663	8.19258	7.86337	7.63596
3290372	2410018I08Rik	NM_177561.2		7.2477	6.85769	6.89637	7.19929	6.93741	6.8829
160204	2410018L13Rik	NM_028362.1	69732	7.29694	6.66471	6.75709	7.13164	6.82426	6.76263
4480753	2410018L13Rik	NM_028362.1	69732	7.10522	6.50911	6.51272	7.12991	6.5347	6.54052
5490195	2410018M08Rik	NM_183088.1	71970	7.47966	6.96419	6.95786	7.44447	7.05555	7.1059
7210095	2410019G02Rik	XM_126427.5		7.69756	6.9219	6.9361	7.57886	7.09754	7.0578
5420725	2410022L05Rik	NM_025556.2	66423	9.10945	8.46305	8.36256	8.22239	7.91687	7.96149
7100241	2410022M11Rik			7.25565	6.68434	6.65466	7.26359	6.75003	6.65392
7200064	2410024N13Rik			7.26791	6.71405	6.6552	7.27403	6.71269	6.64369
2340673	2410025L10Rik	NM_028596.2	381668	7.24065	6.75382	6.76382	7.13319	6.86176	6.73252
4670689	2410025L10Rik	NM_028596.2	381668	10.1817	9.88032	9.98255	10.0005	9.82103	9.515
6840292	2410026K10Rik	NM_025584.1		7.46499	6.82271	6.83547	7.29703	6.84015	6.8416
1850707	2410030I24Rik	XM_138566.1		7.18547	6.543	6.54928	7.02858	6.67365	6.60558
4540209	2410041F14Rik			7.12408	6.70379	6.81911	7.13716	6.79612	6.71138
2760131	2410042D21Rik	NM_024254.2	72425	8.91333	8.16451	8.30404	8.90611	8.34052	8.40424
6560468	2410042D21Rik	NM_024254.3	72425	7.80372	7.20249	7.26829	7.82089	7.29788	7.3268
7560132	2410042D21Rik	NM_024254.2	72425	7.25896	6.8996	6.8696	7.31821	6.92983	6.97842
7000341	2410044A07Rik			7.31095	6.88665	6.82155	7.14631	6.84137	6.87111
5900554	2410051C13Rik			7.29598	6.66443	6.67877	7.28422	6.706	6.70191
3060176	2410066E13Rik	NM_026629.3	68235	7.48095	6.86607	6.84402	7.34479	6.8515	6.86391
6450475	2410072D24Rik	XM_357002.1		7.18174	6.80453	6.84513	7.27978	6.89414	6.83806
2060600	2410075B13Rik	XR_035296.1	223648	7.83312	7.37241	7.58817	7.55922	7.31435	7.17334
1400414	2410076I21Rik	XM_134948.5	73673	7.10967	6.8249	6.86394	7.17	6.88735	6.88565
4060270	2410078J06Rik			7.20693	6.66069	6.72957	7.1464	6.75619	6.80466
5490414	2410078J06Rik	XM_917981.3	73671	7.1422	6.67077	6.63524	7.10495	6.70614	6.64667
7570523	2410080H04Rik			7.22613	6.78981	6.92952	7.24204	6.84957	6.82153
6760092	2410080I02Rik			7.07589	6.6412	6.65183	7.21672	6.63999	6.66261
770722	2410081M15Rik	NM_028603.1	73680	8.0753	7.20451	7.17219	8.35605	7.46464	7.37461
2490437	2410081M15Rik	NM_028603.1	73680	7.23655	6.79563	6.85314	7.381	6.91583	6.88555
7200730	2410088K16Rik	XM_001473750.1	78650	7.16294	6.64983	6.6214	7.07622	6.68884	6.68744
5050397	2410089E03Rik	XR_001543.2	73692	7.1885	6.69295	6.75442	7.11567	6.73146	6.60429
7040739	2410089E03Rik	XR_001543.2	73692	7.11185	6.51308	6.50422	7.0059	6.52018	6.47407
1340519	2410091C18Rik	NM_028611.2	73694	7.10882	6.58951	6.63883	7.27518	6.67564	6.56704
4880376	2410091C18Rik	NM_028611.2	73694	8.03581	7.16093	7.30669	8.04349	7.41649	7.35543
5560273	2410091C18Rik	NM_028611.2	73694	7.17126	6.68238	6.64014	7.07798	6.71417	6.72868
4610091	2410091N08Rik	XM_146886.1		7.08953	6.84021	6.85485	7.22474	6.82	6.88768
1980068	2410095B20Rik			7.14302	6.54229	6.64656	7.04734	6.69607	6.62298
5220113	2410098H20Rik			7.17311	6.66312	6.74452	7.17172	6.72466	6.71489
3060577	2410116G06Rik	NM_026630.1	68236	7.23104	6.73311	6.65692	7.17875	6.75477	6.76901
4920397	2410116I05Rik	NM_028605.2		7.1475	6.68037	6.66858	7.18562	6.78232	6.66355
3520739	2410124H12Rik	XM_001473308.1	76785	7.20197	6.67283	6.65967	7.16219	6.72411	6.67002
150315	2410127L17Rik	NM_026120.4	67383	7.31552	6.90721	6.90101	7.47285	6.91693	6.8402
4180201	2410127L17Rik	NM_026120.4	67383	7.10961	6.66742	6.6674	7.09803	6.72421	6.69017
4730463	2410127L17Rik	XM_001000423.1	67383	7.24393	6.74855	6.7827	7.34382	6.76599	6.72533
6400327	2410127L17Rik	NM_026120.4	67383	7.15833	6.7048	6.67316	7.15155	6.79135	6.69389
3930202	2410129H14Rik	NM_175245.2	76789	9.25397	8.62147	8.62121	8.87636	8.66563	8.6357
4210397	2410129H14Rik	NM_175245.3	76789	7.22456	6.66942	6.63329	7.23491	6.72783	6.74578
4060296	2410131K14Rik	NM_001081236.1	76792	7.77273	7.10981	7.15691	7.45817	7.10687	7.00026
7380240	2410131K14Rik	NM_001081236.1	76792	7.31773	6.66911	6.68708	7.07891	6.69922	6.61286
3420131	2410137M14Rik	NM_029747.2	76797	7.21219	6.67188	6.74265	7.17763	6.75863	6.70512
4040040	2410142K10Rik			7.37567	6.77873	6.71699	7.13208	6.80566	6.70172
2370053	2410146L05Rik	NM_026480.2	67968	8.24416	8.07786	8.12724	7.47276	7.27929	7.21908
2570270	2410152H17Rik			7.24543	6.88495	6.90258	7.33672	6.87933	6.8557
6110424	2410153K17Rik			7.20954	6.74789	6.78378	7.14637	6.77731	6.81136
840280	2410157M17Rik			7.1848	6.56402	6.62952	7.21134	6.68345	6.65393
1780491	2410164B09Rik			7.30749	6.66962	6.64488	7.23636	6.77273	6.61989
460390	2410166I05Rik	NM_029759.2	76824	7.38684	6.68834	6.67689	7.27506	6.76175	6.80267
6580343	2410170E21Rik	NM_029420.1		7.37238	6.90943	6.99175	7.27948	6.90478	6.81513
7040093	2410170E21Rik			7.03797	6.40939	6.48818	6.96177	6.54022	6.40757
4880020	2410187C16Rik			7.30482	6.71254	6.67502	7.32215	6.8174	6.79106
6940239	2410187C16Rik	NM_029734.1	76773	8.13039	7.25221	7.29716	8.07808	7.45785	7.39053
1090634	2500001D14Rik			7.1837	6.6047	6.6258	7.03393	6.73213	6.60531
7560204	2500001H09Rik			7.32667	6.7942	6.88113	7.1945	6.92119	6.81534
3370091	2500001N03Rik			7.15182	6.81573	6.81071	7.14791	6.85398	6.81405
5490767	2500002A22Rik			7.50801	6.67096	6.77721	7.32173	6.78206	6.7804
1030280	2500002E12Rik			7.10388	6.69579	6.61553	7.07242	6.73526	6.56846
1740445	2500002G23Rik			8.26369	7.62934	7.72111	7.98731	7.76566	7.6752
4280445	2500002L14Rik	NM_025607.2		8.28593	7.20338	7.36047	8.72118	7.55959	7.56501
160008	2500003M10Rik	NM_023215.5	66511	11.3574	10.6207	10.8899	11.1616	10.5224	10.4901
1780730	2500003M10Rik	NM_023215.5	66511	7.34068	6.78464	6.76815	7.18539	6.9282	6.84078
4250253	2500003M10Rik			8.00989	7.40795	7.59149	7.95939	7.39189	7.386
7610594	2500003M10Rik	NM_023215.3	66511	11.5307	10.8886	11.1043	11.3702	10.7682	10.7922
2850307	2500004H21Rik			8.10878	7.29236	7.49602	8.1226	7.63693	7.54265
4560673	2510002A14Rik	NM_028194.1		7.23685	6.63558	6.6803	7.20212	6.70829	6.70972
1090630	2510002D24Rik	NM_001033164.2	72307	7.43493	6.7406	6.70719	7.38731	6.73781	6.82774
6560296	2510002J07Rik			8.01737	7.02492	7.32696	9.11471	7.56313	7.62664
610593	2510003D18Rik			7.33606	6.95705	6.91694	7.09713	6.85826	6.77922
3800091	2510003E04Rik	NM_028197.2	72320	7.68741	7.10566	7.33784	7.51718	7.15467	7.2044
4670092	2510006D16Rik	NM_029748.2	76799	10.2511	9.27576	9.26577	9.68579	9.14898	8.95771
1190176	2510008P16Rik			7.19002	6.67719	6.60616	7.11452	6.67333	6.63181
870370	2510009E07Rik	NM_001001881.1	72190	8.07024	7.4597	7.62167	7.80027	7.5477	7.43606
2260487	2510009E07Rik	NM_001001881.1	72190	7.24017	6.69592	6.72964	7.2829	6.78679	6.78288
7610239	2510009E07Rik	NM_001001881.1	72190	10.0855	9.47146	9.67638	9.40946	9.25178	8.96908
6110474	2510010F15Rik			7.82681	6.97954	7.22542	7.9935	7.41749	7.26669
6290193	2510010K19Rik			7.33695	6.83133	6.7912	7.23285	6.76545	6.73579
2810767	2510012J08Rik	NM_027381.1	70312	8.49491	7.94511	8.00567	8.36841	8.1086	8.09162
5910463	2510012J08Rik	NM_027381.1	70312	7.69578	6.93432	6.92992	7.71643	7.06853	7.03709
3130224	2510016D11Rik	XM_149660.1		7.15314	6.54224	6.59312	7.21693	6.68293	6.58551
6770300	2510022D24Rik	XM_001004662.1	66567	8.20073	7.17196	7.26499	8.17604	7.36047	7.30786
290463	2510025K24Rik			7.22023	6.65576	6.62848	7.0947	6.62837	6.64606
6590358	2510039O18Rik	NM_029841.2	77034	8.27158	7.19182	7.46187	8.60954	7.65296	7.73156
2760494	2510040D07Rik	XM_135092.3		7.38869	6.80373	6.83551	7.15889	6.83343	6.80774
1110079	2510042H12Rik			7.0903	6.57857	6.54294	6.9849	6.59654	6.56035
7150372	2510047L19Rik	XM_355816.1		7.07412	6.68341	6.62311	7.00615	6.67107	6.62586
5260044	2510048L02Rik	NM_025977.1	67119	7.23583	6.79933	6.81931	7.28641	6.83144	6.84052
270719	2510049I19Rik	NM_026455.2	67922	7.05609	6.73658	6.84909	7.2845	6.76522	6.78067
2070706	2510049I19Rik	NM_026455.2	67922	7.0482	6.80755	6.80719	7.22857	6.9062	6.81984
1110452	2510049J12Rik	XM_132808.3	70291	8.78529	7.84249	8.12563	9.41151	8.25416	8.77147
4560280	2600001B17Rik			7.44415	6.66606	6.71598	6.96042	6.5953	6.53795
2940129	2600001G24Rik			7.27635	6.81981	6.91751	7.21343	6.89443	6.84972
150646	2600005C20Rik			8.5057	7.94228	8.09726	8.00216	7.8423	7.5688
1340497	2600005J22Rik			7.01145	6.69311	6.80302	7.26828	6.85668	6.74996
7210008	2600006K01Rik			7.42939	6.75138	6.75788	7.15746	6.80856	6.65715
1240603	2600006L11Rik			7.23173	6.84797	6.8645	7.15642	6.92318	6.90264
4560470	2600009E05Rik	NM_029832.1	77006	11.3132	10.5368	10.4777	11.282	10.6947	10.638
650184	2600009P04Rik			9.5175	8.56733	8.4531	7.59614	7.73894	7.7258
620066	2600010E01Rik	NM_175181.3	72446	7.00522	6.54846	6.49426	7.037	6.62029	6.55932
6290730	2600010L24Rik			7.12222	6.63464	6.72486	7.09582	6.69874	6.71316
3850768	2600011C06Rik	NM_025930.2		7.2501	6.84948	6.73819	7.08828	6.90368	6.75295
4920358	2600011C06Rik	NM_027349.1		7.2716	6.70315	6.60649	7.15544	6.77818	6.6919
7150332	2600011C06Rik	NM_027349.1		7.27242	6.86246	6.83205	7.27607	6.87316	6.72462
3890762	2600011E07Rik	NM_028113.1	72125	9.00592	8.61001	8.82447	7.60473	7.7741	7.54996
150070	2600013E07Rik			7.18113	6.85881	6.96122	7.29963	6.91121	6.84286
1990348	2600014M03Rik	NM_178620.2		7.5437	6.97562	7.10285	7.55592	6.99788	6.94327
1050301	2610001C07Rik			7.37366	6.62298	6.70226	7.20387	6.71689	6.72109
990619	2610001E17Rik			7.36436	6.89856	6.896	7.30932	6.94415	6.88543
3890240	2610001J05Rik	XR_035242.1	66520	7.7882	7.27672	7.48264	7.54681	7.19062	7.19274
4890561	2610001J05Rik	XR_035242.1	66520	7.12452	6.67659	6.63691	7.17894	6.73764	6.67434
1340458	2610002B11Rik			7.27767	6.82547	7.03675	7.12158	6.88728	6.79958
2070328	2610002D18Rik	XM_131720.2		7.80929	7.01357	7.06581	7.49277	7.02034	7.10473
5050445	2610002J02Rik	NM_001033134.2	67513	8.8215	7.8415	8.20459	8.62963	8.13664	8.06033
5870594	2610002M06Rik	NM_025921.2	67028	7.75788	7.10878	7.44246	7.75436	7.34426	7.44731
5270204	2610003J06Rik	NM_028101.1	72106	9.79057	8.75989	8.97216	9.41703	8.67814	8.54712
580398	2610005M20Rik	XM_150180.1		7.54154	6.94966	6.90602	7.29901	6.89206	6.80864
430377	2610008E11Rik	NM_001004362.1	72128	7.12973	6.60382	6.63115	6.97926	6.7065	6.66924
5220608	2610008E11Rik	NM_001004362.1	72128	7.26147	6.83871	6.8473	7.1332	6.88976	6.82482
3850097	2610009E16Rik			8.06494	7.21115	7.07607	7.60144	7.10222	7.01081
3120370	2610009I02Rik			7.58208	7.05938	7.19206	7.47811	7.07683	6.92951
2140376	2610009O05Rik			7.65055	6.98385	7.01865	7.40852	7.13476	6.99774
4850427	2610010A15Rik			7.20762	6.72572	6.80003	7.15379	6.83264	6.79578
50427	2610010G17Rik			7.10945	6.57638	6.61716	7.09492	6.59419	6.55715
4120156	2610011C24Rik			6.99948	6.43323	6.4806	6.98083	6.53424	6.49792
2810768	2610011E03Rik	XM_149682.1		7.28414	6.90748	6.86144	7.22998	6.91958	6.83275
1580754	2610014I16Rik	XM_001480001.1	66300	8.15464	7.34837	7.48736	8.24885	7.65211	7.53724
3710301	2610015J01Rik			7.46526	6.74111	6.87986	7.30877	6.8125	6.75398
4260068	2610016A17Rik			7.11642	6.67091	6.65799	7.09831	6.69836	6.68986
3190162	2610016C23Rik	NM_027930.1	71804	7.11741	6.56695	6.48532	7.1133	6.69431	6.46553
1240338	2610016D08Rik			7.27949	6.75593	6.77325	7.25289	6.84761	6.71873
130630	2610016F04Rik	NM_025847.1		7.60735	7.1789	7.16702	7.60548	7.27537	7.15815
2260086	2610017A06Rik			7.23033	6.55707	6.67959	7.03436	6.64227	6.63173
2510373	2610017G09Rik			7.27088	6.78553	6.81316	7.08301	6.91711	6.80659
6280475	2610017I09Rik	XR_035175.1	66297	7.18549	6.65201	6.64695	7.15741	6.65734	6.67483
2260221	2610018G03Rik	NM_133729.1	70415	7.26253	6.64283	6.68143	7.17606	6.70838	6.71082
7650348	2610018G03Rik	NM_133729.1	70415	7.10279	6.58045	6.6204	6.92545	6.57397	6.60033
7650632	2610018I05Rik	NM_183279.1		7.29479	6.7165	6.74694	7.22646	6.82165	6.68582
7150360	2610019A05Rik	NM_028126.2	72149	7.26493	6.71755	6.83897	7.30267	6.78304	6.85109
2470309	2610019E17Rik			9.76149	8.94735	9.34643	9.57904	9.1934	9.08122
5390706	2610019N13Rik			7.41446	6.99538	7.07109	7.50029	7.00379	6.90706
2970100	2610019N19Rik			7.58278	7.21316	7.39911	7.75707	7.393	7.24046
2490050	2610019P18Rik	NM_178612.3	66455	7.22162	6.77568	6.62934	7.0165	6.8466	6.69583
3120221	2610020C11Rik			8.10071	7.67024	7.66274	7.55389	7.4082	7.24377
1260661	2610020H08Rik	NM_001004187.1	434234	7.47552	6.89592	6.8544	7.33888	6.97699	6.99426
4760095	2610020H08Rik	XM_204272.3		7.37887	6.78839	6.86761	7.29157	6.8826	6.81503
6110328	2610020H08Rik	NM_001004187.1	434234	7.00443	6.49258	6.59301	7.08472	6.65723	6.54804
5090136	2610020J05Rik			7.28945	6.83079	6.80921	7.37065	6.90322	6.86258
450022	2610020O08Rik	NM_025937.2	67050	8.91414	8.40702	8.55289	8.68314	8.40364	8.30958
6370563	2610020O08Rik			8.30272	7.75	7.80278	8.08714	7.88419	7.80045
380491	2610021A01Rik	XR_031644.1	668572	7.20767	6.63154	6.6432	7.197	6.68425	6.57303
3870017	2610021I23Rik			6.98258	6.55214	6.54858	7.06494	6.58229	6.53591
1780386	2610021J01Rik			7.301	6.60652	6.56819	7.18099	6.67969	6.58434
2350470	2610021K21Rik	XM_354690.1		7.30297	6.83398	6.86586	7.30021	6.89733	6.81697
4150131	2610021K21Rik	NM_030172.2	78767	7.3867	6.81751	6.78877	7.18302	6.83195	6.76887
5310209	2610021K21Rik	NM_030172.2	78767	7.21525	6.74329	6.63337	7.28538	6.76057	6.85294
5260093	2610022G08Rik			7.25761	6.74463	6.74408	7.15142	6.71051	6.6819
3120424	2610024B07Rik			9.24975	8.36148	8.59607	9.01691	8.46244	8.54275
3170500	2610024E20Rik			10.4748	10.0518	10.3123	10.2621	10.2458	10.1222
10019	2610024G14Rik	NM_019836.1		8.39477	7.50169	7.56995	8.3433	7.65289	7.6738
1110477	2610024G14Rik	NM_019836.2	56412	8.74746	7.76802	7.77701	8.70443	7.89888	7.96197
2710270	2610024G14Rik	NM_019836.2	56412	9.26475	8.41557	8.59706	9.15513	8.70264	8.60826
6100132	2610024H22Rik			10.2023	9.82569	9.92633	10.0735	9.87781	9.77805
4220553	2610024M03Rik			8.07468	7.31646	7.28046	7.61447	7.31421	7.21238
510768	2610024N24Rik	XM_128698.5		7.41427	6.86739	6.93405	7.28199	6.92851	6.90799
5560494	2610027C15Rik	NM_172145.2	230752	8.99078	8.35722	8.29292	8.32335	8.14445	8.11934
6660040	2610027F03Rik	XM_129392.1		7.17383	6.67335	6.6311	7.17107	6.72515	6.60568
4810524	2610027L16Rik	NM_026403.2	67842	7.3661	6.8537	6.86325	7.45269	6.93449	6.97208
5820598	2610028A01Rik	NM_028228.2	72400	7.33108	6.67031	6.74172	7.50063	6.8377	6.71183
3420681	2610028E06Rik			7.06892	6.68818	6.73186	7.17266	6.73913	6.64392
3370204	2610028F08Rik			7.14185	6.80548	6.835	7.13761	6.90057	6.84077
4120685	2610028H07Rik			10.5507	10.134	10.3737	10.2734	10.0927	10.1026
240097	2610028H24Rik	NM_029816.1	76964	7.31315	6.74017	6.75645	7.20857	6.81043	6.716
6450544	2610028H24Rik			7.18393	6.74365	6.77959	7.20895	6.77392	6.74423
240327	2610029G23Rik	NM_026312.2	67683	7.34682	6.81587	6.85108	7.33439	6.84843	6.76969
1580097	2610029G23Rik	NM_026312.2	67683	9.40232	8.46081	8.61952	9.02454	8.65897	8.53048
1980246	2610029G23Rik	NM_026312.4	67683	7.20519	6.69253	6.64542	7.12636	6.79923	6.71165
5270039	2610029I01Rik	XM_131302.2		7.28601	6.81853	6.9264	7.27922	6.89335	6.93019
2970274	2610029J22Rik			7.33829	6.80879	6.92176	7.32796	6.89752	6.91169
6130132	2610029K11Rik			7.4717	7.09737	7.01409	7.44017	7.04243	6.93096
670398	2610030H06Rik	NM_001081356.1	67048	7.13944	6.69594	6.81101	7.19582	6.75401	6.84765
7050674	2610030H06Rik			10.0955	9.88346	10.0478	9.53157	9.36933	9.25038
1660273	2610034B04Rik			7.19226	6.77997	6.7627	7.09191	6.88603	6.78576
6650703	2610034B18Rik	XM_133556.2		7.26199	6.77714	6.84723	7.27087	6.85576	6.88918
1030091	2610034E13Rik			7.23036	6.75762	6.70412	7.1926	6.81648	6.73513
6380075	2610034E13Rik			7.16158	6.59397	6.59022	7.04141	6.61891	6.54679
990156	2610034E18Rik			7.1284	6.65891	6.66589	7.12717	6.62822	6.54187
2850369	2610034M16Rik	NM_027001.1	69239	7.25731	6.79274	6.90627	7.25776	6.9257	6.80612
5290349	2610034M16Rik	NM_027001.1	69239	7.13645	6.5624	6.61879	7.08299	6.65984	6.60259
1090044	2610035D17Rik	XM_902349.2	72386	8.67148	7.66198	7.70442	8.77322	7.77168	7.6502
5490685	2610036A22Rik			7.22975	6.66998	6.70088	7.253	6.80725	6.75951
2070605	2610036D13Rik	NM_029282.1	75425	8.47253	7.34195	7.40093	8.06606	7.44245	7.34879
2120278	2610036E23Rik			7.10567	6.60581	6.66659	7.14282	6.76313	6.66526
2570386	2610036L11Rik			7.30531	6.90365	6.8549	7.23482	7.00587	6.95652
3890682	2610036L11Rik	XM_488549.3	66311	9.12959	8.25968	8.01214	8.59141	8.22458	8.42117
2810056	2610037D02Rik			7.1714	6.77636	6.90857	7.09861	6.96485	6.81816
2260224	2610037M15Rik			7.09566	6.64034	6.72425	7.12743	6.70206	6.70063
4780730	2610037P13Rik			8.14245	7.64638	7.58774	7.90694	7.60126	7.43683
1260609	2610039C10Rik	NM_025642.1	66578	7.10931	6.60288	6.64784	7.1984	6.65366	6.61274
2680202	2610039C10Rik	NM_025642.1	66578	9.66774	8.7685	8.48674	9.35067	8.86334	8.86274
4290246	2610040L17Rik			7.2479	6.78946	6.80884	7.21532	6.84808	6.75022
6420689	2610041B18Rik	NM_027264.1		7.40478	7.08715	7.04977	7.50007	7.20044	7.07897
5340332	2610042F04Rik			7.33467	6.91657	6.86988	7.2178	7.008	6.90071
450369	2610042L04Rik	NM_001024713.1	545015	7.16702	6.57096	6.62845	7.13772	6.70386	6.60299
3310195	2610042L04Rik	NM_025940.3	545015	7.28207	6.7209	6.74682	7.07553	6.73859	6.70285
7560544	2610042L04Rik	NM_001024713.1	545015	7.45679	6.85125	6.93733	7.07478	6.7821	6.79416
4610181	2610042O14Rik			7.22868	6.8428	6.83839	7.30052	6.8509	6.80774
1570730	2610044O15Rik	NM_153780.1	72139	7.61446	7.22313	7.33397	7.51077	7.11222	7.16256
3830707	2610101N10Rik	NM_026476.1	67958	10.0955	9.8982	10.1382	10.2202	9.83115	9.68185
6660553	2610101N10Rik	NM_026476.1	67958	7.32448	6.77566	6.95522	7.46426	6.85857	6.86872
3370053	2610103J23Rik			7.26477	6.67883	6.69548	7.21115	6.74528	6.66788
4050474	2610103J23Rik			9.07018	8.63062	8.91255	9.08824	8.96719	8.89145
4230376	2610103J23Rik			8.22155	7.75179	7.99277	7.97341	7.78999	7.6655
6940482	2610103J23Rik			7.27025	6.80608	6.85133	7.23487	6.81853	6.84073
2650296	2610103N14Rik			7.26246	6.76827	6.64653	7.29687	6.64707	6.62665
70400	2610104A14Rik			7.17619	6.64036	6.68863	7.11354	6.71653	6.65017
2750678	2610109H07Rik	NM_027426.1	70433	7.23842	6.80547	6.89536	7.27373	6.77648	6.80376
3130324	2610109H07Rik	NM_027426.1	70433	7.1817	6.64962	6.63731	7.19805	6.69071	6.57713
5870039	2610109H07Rik	NM_027426.2	70433	7.11274	6.54186	6.49641	7.0027	6.60682	6.51716
5900170	2610110G12Rik	NM_028476.3	73242	7.338	6.72248	6.80689	7.10737	6.66403	6.59101
2070088	2610200G18Rik	NM_025998.2	67149	7.1967	6.62234	6.6566	7.18675	6.73548	6.64092
1780162	2610200O14Rik			7.70319	7.0011	6.9979	7.5189	7.01709	7.01051
6350047	2610202A04Rik			7.28587	6.71908	6.81516	7.18593	6.81844	6.73575
770445	2610202E01Rik			8.31767	7.83797	7.76634	7.94551	7.69925	7.34123
7380711	2610203C20Rik			7.15327	6.67419	6.60759	7.21387	6.71812	6.64665
7150327	2610203C22Rik			7.23875	6.84475	6.89644	7.17572	6.79277	6.7028
2120367	2610204G22Rik			7.13451	6.76432	6.72718	7.10779	6.79874	6.85817
4730762	2610204G22Rik			7.30633	6.69393	6.73965	7.18673	6.83373	6.67291
[truncated: 43,298 more rows]
