# Supplementary material for: The Altered Metabolic Molecular Signatures Contribute to the RAD001 Resistance in Gastric Neuroendocrine Tumor
Source: Front Oncol. 2020 Apr 21;10:546. doi: 10.3389/fonc.2020.00546 (PMC7186336; doi:10.3389/fonc.2020.00546)
Supplement: Supplementary file 2 [file Table_2.XLSX]

## Sheet: Sheet1
SYMBOL	Entrez_Gene_ID	p-value(Treatment)	Mean(Rad001)	Std(Rad001)	Mean(control)	Std(control)	Fold-Change
Rn18s	19791	0.00124124	8.28345	0.450237	11.4013	0.487625	-8.68084
Peg3	18616	0.000723608	8.27036	0.422318	10.6725	0.137678	-5.28587
Syt4	20983	0.0011393	9.66272	0.291239	11.6303	0.287912	-3.91106
Miat	330166	0.00174813	9.56433	0.371067	11.4306	0.226668	-3.64596
Rit2	19762	0.000514546	8.7556	0.226848	10.5881	0.21166	-3.56161
Cplx1	12889	0.00356228	8.32383	0.30358	10.1557	0.417942	-3.55998
A2bp1	268859	0.00174662	8.18478	0.263867	10.0005	0.33052	-3.52024
Sult4a1	29859	0.000949568	8.70743	0.192932	10.5142	0.30225	-3.49862
Rufy3	52822	0.000977856	8.63442	0.247097	10.3871	0.248606	-3.36987
Thbs2	21826	0.00114989	9.55395	0.206366	11.2941	0.29871	-3.34058
Fam183b	75429	0.000505681	9.19509	0.26541	10.9244	0.120486	-3.31577
Kcnc4	99738	0.00197738	7.96931	0.265194	9.67061	0.312108	-3.25195
Cck	12424	0.00169187	8.86918	0.251744	10.5681	0.301004	-3.24649
Cntnap4	170571	0.00191096	9.10406	0.301648	10.7883	0.265392	-3.21363
Sv2a	64051	0.000999555	8.10558	0.240967	9.78658	0.237179	-3.2065
Cacna2d1	12293	0.000435411	8.72069	0.218128	10.3985	0.162668	-3.19944
LOC100045981	100045981	0.00207637	9.93753	0.283825	11.6143	0.294398	-3.1971
Wif1	24117	0.000228389	8.16992	0.0374705	9.8343	0.225707	-3.16976
5330431K02Rik	68189	0.000450882	8.41055	0.220245	10.0519	0.153734	-3.11958
Grp	225642	0.00283836	10.4879	0.3009	12.1128	0.308398	-3.08408
Cadps	27062	0.000494097	8.62611	0.158812	10.2435	0.219573	-3.06821
Tagln3	56370	0.00187504	8.53329	0.180197	10.1506	0.338962	-3.06805
Chga	12652	0.00311473	10.0549	0.265072	11.6608	0.347021	-3.04399
Cryba2	12958	0.000950835	9.13933	0.241363	10.736	0.205477	-3.02438
Slc8a1	20541	0.00170312	8.93024	0.224085	10.5237	0.292791	-3.01776
Eno2	13807	0.00120619	9.24212	0.192834	10.8305	0.274649	-3.00709
Slc38a5	209837	0.00116848	9.18153	0.26236	10.7628	0.202345	-2.99243
Tceal5	331532	0.00274509	8.21911	0.289971	9.79578	0.295985	-2.98281
Nsg2	18197	0.000394854	7.70681	0.0593372	9.26315	0.238879	-2.94108
Ncam1	17967	9.71542e-05	7.9856	0.102504	9.53115	0.136825	-2.91916
Syp	20977	0.00359115	10.2853	0.304398	11.8285	0.312308	-2.91437
Etv1	14009	0.00112028	8.9009	0.311204	10.4321	0.0618936	-2.89023
AW121567	270028	0.00191428	8.89415	0.249508	10.4252	0.266979	-2.89005
Ppm1l	242083	0.000486805	8.29728	0.250092	9.82715	0.0515045	-2.88759
B3gat1	76898	0.00426454	8.87589	0.301874	10.3915	0.33223	-2.85921
Dnajc6	72685	0.000727373	9.17306	0.188095	10.6861	0.207638	-2.85416
Irs2	384783	0.000111209	7.52337	0.103037	9.03489	0.139	-2.85112
LOC381283	381283	0.00115135	10.4812	0.252689	11.9916	0.188473	-2.84882
Aatk	11302	0.00265057	9.88774	0.270796	11.3822	0.279383	-2.81769
Col9a2	12840	0.00366051	7.84301	0.287667	9.33531	0.311394	-2.81337
Cckbr	12426	0.00326048	8.71411	0.265891	10.2042	0.312377	-2.80908
Crtac1	72832	0.000119744	7.74616	0.0754112	9.23488	0.156412	-2.80641
Sphkap	77629	0.000408612	9.37314	0.203021	10.8573	0.121884	-2.79755
Ddit4l	73284	0.000988204	7.98065	0.041409	9.46334	0.294437	-2.79469
Gprasp1	67298	0.000538265	11.0865	0.169541	12.5632	0.187719	-2.78323
Odz4	23966	0.00392878	8.72214	0.302764	10.1948	0.300387	-2.77532
Gdap1	14545	4.05016e-05	8.53221	0.0997586	10.0035	0.0840721	-2.77271
Arxes2	76976	0.00201482	9.13589	0.26425	10.6067	0.238303	-2.77169
Spp1	20750	0.000574472	10.7189	0.185317	12.187	0.176225	-2.76659
Dnajc12	30045	0.000594868	9.29543	0.170109	10.7617	0.193601	-2.76301
Gprasp2	245607	0.00267748	9.75081	0.252047	11.2165	0.287861	-2.76193
Syngr3	20974	0.00190971	8.27296	0.230291	9.73703	0.262504	-2.75886
Scg5	20394	0.000453825	11.0061	0.181422	12.4625	0.155181	-2.74435
Gria2	14800	0.00157416	8.25734	0.203219	9.71349	0.259983	-2.74375
Mtap1b	17755	0.00137818	8.04937	0.300694	9.50304	0.103703	-2.73904
Pcsk2	18549	0.000377416	8.75097	0.172536	10.1995	0.146652	-2.72926
Tmem130	243339	0.000668733	8.80408	0.147926	10.2383	0.213618	-2.7023
Fam171b	241520	0.00292386	8.62138	0.215278	10.0523	0.316177	-2.69627
Hmgn3	94353	0.000101122	10.6707	0.0802151	12.0804	0.13557	-2.65679
Clstn3	232370	0.001773	8.24046	0.24519	9.6424	0.217651	-2.64257
Stxbp1	20910	0.00408589	11.2748	0.286635	12.6758	0.293319	-2.64087
Slc17a6	140919	0.00272031	7.18432	0.308678	8.58119	0.197046	-2.6333
Mllt11	56772	0.000495634	9.34014	0.152997	10.7362	0.177169	-2.63179
Nkx6-1	18096	0.00039089	8.58397	0.155938	9.98001	0.155491	-2.63178
C630025L14	382018	0.00296236	8.52375	0.221192	9.91252	0.299766	-2.61855
Klc1	16593	0.00341811	8.83965	0.261701	10.2283	0.285381	-2.61831
Chst1	76969	0.00459471	9.85164	0.295868	11.2343	0.295269	-2.60757
Sox5	20678	0.000286034	7.71166	0.125819	9.09386	0.157075	-2.60665
Cidea	12683	0.0021892	7.7496	0.23782	9.12537	0.243395	-2.59506
Gad1	14415	0.000538955	7.09471	0.113284	8.46956	0.206543	-2.59341
Insm1	53626	0.00355938	9.81657	0.270741	11.1884	0.276172	-2.58794
Hap1	15114	0.00138703	11.7457	0.261486	13.1119	0.145917	-2.57795
Prune2	353211	0.000685721	9.06408	0.185192	10.4257	0.165387	-2.56968
Syn1	20964	0.00212994	8.99527	0.235489	10.3456	0.233428	-2.54979
C030014C12Rik	77529	0.000600113	7.30079	0.180487	8.64964	0.154562	-2.5471
Rgs7bp	52882	0.000270598	8.16166	0.162207	9.50869	0.105265	-2.54387
Kcnip3	56461	0.000336165	7.84211	0.127912	9.18042	0.157749	-2.52855
Myt1l	17933	0.000499911	8.06365	0.171803	9.3996	0.144524	-2.52442
Myt1	17932	0.0012675	8.1955	0.134971	9.53003	0.251749	-2.52193
Prkcb	18751	0.000517987	8.13925	0.208546	9.47106	0.0867538	-2.51718
Cntn1	12805	0.00174706	7.72394	0.144751	9.05441	0.274051	-2.51485
Prkacb	18749	0.00167649	11.5287	0.184111	12.8582	0.24483	-2.51308
Astn1	11899	0.00033709	8.44316	0.121719	9.77078	0.160722	-2.50988
Lrp11	237253	0.00272215	10.2199	0.262371	11.5445	0.227587	-2.50463
Pacsin1	23969	0.00391081	9.04451	0.289443	10.367	0.250076	-2.50089
Ndn	17984	0.000919194	10.1673	0.203113	11.482	0.160244	-2.4875
Tnfrsf11b	18383	0.000464068	8.8385	0.150148	10.1498	0.155534	-2.48168
Ttyh1	57776	0.00297651	8.2269	0.242843	9.53231	0.25292	-2.47154
Gpr158	241263	5.09508e-05	7.72093	0.109734	9.0206	0.0535713	-2.46172
Dos	216164	0.00049869	8.80588	0.167717	10.0919	0.136088	-2.43858
Vat1l	270097	0.00273331	8.64922	0.146606	9.92932	0.302359	-2.42856
Nkx2-2	18088	0.00139678	9.13832	0.198837	10.4172	0.198289	-2.42645
Syt7	54525	0.00155037	8.25078	0.157878	9.52331	0.239931	-2.41585
Sv2b	64176	0.00232861	7.38635	0.225823	8.65701	0.226046	-2.41271
Emb	13723	0.00107344	9.61793	0.174917	10.8884	0.192841	-2.41246
Camk2b	12323	0.000240982	9.47974	0.128015	10.7484	0.121955	-2.40942
Txndc13	52837	0.00257672	9.53334	0.228579	10.8009	0.234535	-2.40751
Neurl	18011	0.00212623	9.41559	0.207947	10.6822	0.231069	-2.40594
Atp6v1g2	66237	0.000255268	8.29765	0.0558404	9.56286	0.170001	-2.40363
Celf4	108013	0.00448819	8.62448	0.249775	9.88927	0.286235	-2.40291
Pcdha7	12939	0.00112418	7.88139	0.148126	9.14559	0.216364	-2.40193
Lonrf2	381338	0.000664912	7.65433	0.179793	8.91853	0.141341	-2.40193
Lrrc24	378937	0.00393702	8.40864	0.225125	9.66943	0.287747	-2.39628
Tro	56191	0.00112802	8.95925	0.185706	10.2183	0.18393	-2.39337
Slc24a2	76376	0.00111012	7.79029	0.13983	9.04656	0.218854	-2.38878
Cdh13	12554	0.00384583	8.1887	0.253629	9.43986	0.255831	-2.38034
Iqsec3	243621	0.000763211	8.25927	0.155134	9.50968	0.175774	-2.3791
Rbms3	207181	8.7674e-05	7.79883	0.117301	9.04803	0.0660803	-2.37709
Lin7a	108030	0.00251961	8.57411	0.148979	9.81965	0.283076	-2.37107
Olfm1	56177	0.00415375	9.36233	0.264961	10.5999	0.249462	-2.35806
Rcan2	53901	0.000635826	7.53573	0.0752712	8.77106	0.207682	-2.35434
Gcap27	12070	0.00137367	10.62	0.198599	11.8447	0.179584	-2.33715
Nav1	215690	0.000695957	9.18943	0.174084	10.4105	0.140207	-2.33119
Bhlhb9	70237	0.00171799	9.61333	0.170226	10.8344	0.226303	-2.33115
Cpe	12876	0.00342639	12.84	0.210858	14.0601	0.267259	-2.32955
Abi2	329165	0.00092555	9.58727	0.133354	10.8058	0.199814	-2.32714
Apof	103161	0.00297464	7.33884	0.220341	8.554	0.240713	-2.32167
Amigo2	105827	0.000570754	9.88454	0.166123	11.0944	0.129095	-2.31309
Spnb1	20741	0.00274206	8.14757	0.165951	9.35646	0.270801	-2.31159
Dgkg	110197	0.00284329	8.06396	0.171748	9.27149	0.270431	-2.30942
Zwint	52696	0.00023036	10.986	0.127029	12.1868	0.105993	-2.29878
LOC100046518	100046518	0.00141524	8.59601	0.182391	9.7966	0.19161	-2.29833
Bex2	12069	0.00456556	11.8934	0.241311	13.0932	0.269956	-2.29717
Magee1	107528	0.000311924	9.22508	0.123704	10.4235	0.128564	-2.29493
Col8a1	12837	0.000256855	8.22887	0.109399	9.42646	0.129654	-2.29356
Prnp	19122	0.00237217	11.7687	0.19747	12.9658	0.22919	-2.29284
Slc9a7	236727	0.000503462	8.3821	0.133056	9.5792	0.151378	-2.29279
Mtap2	17756	0.00127183	8.87861	0.180608	10.0713	0.180742	-2.28576
Diras2	68203	0.00301194	9.93522	0.188568	11.1274	0.260061	-2.28493
Diras1	208666	0.00173844	8.1453	0.154258	9.33618	0.230134	-2.28293
Gpc1	14733	0.00139093	8.96469	0.20747	10.1532	0.157848	-2.27921
Mdga2	320772	0.000538177	7.79957	0.120717	8.98786	0.163863	-2.27882
Slc6a17	229706	0.00115672	8.01282	0.186591	9.19863	0.16306	-2.27492
Aak1	269774	0.000172409	7.64552	0.120089	8.82565	0.0915545	-2.26597
Inpp5f	101490	0.00326918	10.236	0.221338	11.4152	0.237803	-2.26456
Resp18	19711	0.00426741	11.4048	0.246273	12.5749	0.24394	-2.25035
Fez1	235180	0.00360974	8.1245	0.241903	9.29276	0.225373	-2.2474
A830080H07Rik	320526	0.000396281	8.26379	0.0416148	9.4297	0.179808	-2.24374
Camk2n1	66259	0.00397272	11.1533	0.13188	12.3177	0.311478	-2.2414
Rtn1	104001	0.00133706	8.66628	0.179609	9.82572	0.176306	-2.23371
C1qtnf4	67445	0.000942515	7.93419	0.150135	9.09292	0.1736	-2.2326
Rab3a	19339	0.00347907	9.07079	0.18473	10.2279	0.266426	-2.23012
Amer2	72125	3.73953e-05	7.67208	0.0946324	8.82683	0.0333981	-2.22647
Mtap9	213582	0.000898982	8.18722	0.14921	9.34183	0.169608	-2.22625
Tph1	21990	0.00243293	12.3685	0.218749	13.5231	0.196071	-2.22622
Prxl2a	70564	0.000707296	10.76	0.121219	11.9043	0.171901	-2.21032
Bex4	406217	0.0044399	8.79193	0.232417	9.93318	0.250576	-2.20571
BC031353	235493	0.000116285	9.55911	0.117856	10.6953	0.0584289	-2.19804
Ica1l	70375	0.00273906	7.88295	0.225363	9.01433	0.193686	-2.1907
LOC676420	676420	0.00175245	10.1594	0.192046	11.2905	0.180719	-2.19028
Krit1	79264	0.00141199	7.49419	0.180714	8.62222	0.170429	-2.18561
Cep170	545389	0.00169765	8.92497	0.162213	10.0523	0.203999	-2.18461
Dpysl2	12934	0.00230615	11.0662	0.161026	12.1887	0.230941	-2.17726
Fam13c	71721	0.00174932	8.25544	0.193173	9.3778	0.176319	-2.17703
Nuak1	77976	0.00244952	8.08613	0.205477	9.20615	0.198191	-2.17351
Calcr	12311	0.0020704	7.51718	0.0935677	8.63676	0.256293	-2.17285
Pfkm	18642	0.00134549	9.06474	0.211885	10.1843	0.11984	-2.17282
Ddc	13195	0.00038329	11.2948	0.111286	12.4142	0.135953	-2.17261
Galnt9	231605	0.00339708	7.62693	0.0983393	8.74631	0.295683	-2.17254
Kit	16590	0.00284407	10.5815	0.184207	11.698	0.231992	-2.1682
Pftk1	18647	0.000765712	8.3584	0.160033	9.47273	0.134589	-2.16495
Rc3h2	319817	0.00405405	7.50362	0.277028	8.61766	0.170732	-2.1645
Dkk3	50781	0.000473092	9.1632	0.141973	10.2761	0.117645	-2.16278
Cacnb2	12296	0.00290024	7.43859	0.253827	8.54765	0.151913	-2.15706
Slc2a13	239606	0.000127798	8.1667	0.0887159	9.27476	0.0969239	-2.15556
Fbxo2	230904	0.00164848	8.23191	0.171027	9.33892	0.187713	-2.15399
Dusp4	319520	0.000474878	9.87698	0.129298	10.9834	0.130202	-2.15316
Camk2n2	73047	0.00153798	9.90849	0.1661	11.0149	0.185761	-2.15308
Gsdma1	57911	0.00274022	7.69576	0.211001	8.80072	0.199307	-2.15093
Soga3	67412	0.00308813	8.53348	0.187006	9.63811	0.23415	-2.15043
Lrfn3	233067	0.000857325	8.5916	0.171733	9.69424	0.126139	-2.14747
BC066028	407812	4.3891e-06	7.79441	0.0424382	8.8954	0.0363068	-2.14502
LOC100045403	100045403	0.00446357	9.28838	0.197325	10.3857	0.263388	-2.13962
Pfn2	18645	0.000539751	9.00897	0.141164	10.1035	0.123585	-2.1355
Ap3b2	11775	0.00289992	8.5762	0.191826	9.66996	0.219782	-2.13429
Celsr3	107934	0.00363466	8.98709	0.213462	10.0791	0.224277	-2.13172
5330439M10Rik	78237	0.00367813	7.77665	0.303563	8.86794	0.0648826	-2.13065
Caln1	140904	0.00229418	7.40507	0.12325	8.48839	0.241721	-2.11891
C030048H21Rik	77481	0.000204044	7.51743	0.0938936	8.59595	0.109255	-2.11186
Gtl2	17263	0.000145143	7.54962	0.105706	8.6241	0.0783903	-2.10597
Pnma2	239157	0.000754485	8.20433	0.0882877	9.2787	0.180388	-2.10581
Cttnbp2	30785	0.00153037	7.80799	0.192985	8.87926	0.144291	-2.10128
Sfrs17b	338351	0.000669223	8.01899	0.121524	9.08545	0.150258	-2.09428
Palmd	114301	0.00268584	10.0069	0.146296	11.0724	0.236836	-2.09288
Nrip3	78593	0.000404646	8.00051	0.0299642	9.0615	0.166177	-2.08637
Lrp12	239393	0.00429566	8.96703	0.22396	10.0258	0.22039	-2.08317
Ngef	53972	0.000959844	8.94294	0.152974	9.99989	0.144387	-2.08053
Prkar1a	19084	0.00227875	11.7385	0.179637	12.7952	0.193709	-2.08016
Arhgap20	244867	0.0011403	7.83631	0.0620512	8.89254	0.210958	-2.07949
Svop	68666	0.000961183	8.06879	0.146322	9.12483	0.150978	-2.07921
Trim9	94090	0.00311461	8.39821	0.18619	9.44748	0.216175	-2.06948
LOC385615	385615	0.000399173	7.47874	0.113152	8.52673	0.12174	-2.06765
Slc35f3	210027	0.0016628	7.81436	0.189568	8.8615	0.148422	-2.06644
Fam184a	75906	0.00104583	8.04021	0.1492	9.08646	0.151934	-2.06516
Serinc1	56442	0.000735165	11.316	0.122958	12.3588	0.149573	-2.06023
Gjd2	14617	0.000723009	7.7041	0.131283	8.74654	0.141091	-2.05971
Kif5c	16574	2.88116e-05	7.70021	0.0497269	8.74178	0.0686413	-2.05847
Serpini1	20713	0.00157917	8.11406	0.175278	9.15561	0.158371	-2.05844
Ttr	22139	0.00408463	12.1373	0.233296	13.1778	0.195803	-2.05702
Phactr1	218194	6.99219e-05	7.86894	0.0726026	8.9089	0.0770215	-2.05617
Gcap26	94214	6.61204e-06	7.78435	0.0427793	8.82224	0.039678	-2.05323
Spock1	20745	4.78102e-05	7.49628	0.0869648	8.53174	0.0400376	-2.04977
Asphd1	233879	0.00154151	8.11012	0.149039	9.1453	0.179478	-2.04937
Armcx2	67416	0.000317379	10.1393	0.115963	11.1742	0.102487	-2.04906
Actb	11461	0.00458146	11.6116	0.242539	12.6457	0.196838	-2.04783
Tmem22	245020	0.00305272	9.19626	0.184111	10.2296	0.210221	-2.04672
Mmp24	17391	0.000538488	7.94794	0.134716	8.97776	0.113898	-2.04177
Spc25	66442	0.00349833	9.87049	0.207028	10.8983	0.200806	-2.03898
Nudt11	58242	0.000565261	8.17133	0.110755	9.19856	0.139586	-2.03812
Cdk5r1	12569	0.00268491	7.98768	0.0808263	9.01318	0.25542	-2.03566
4833414E09Rik	71633	0.00170114	7.4448	0.192901	8.47021	0.138015	-2.03555
Arhgef4	226970	0.000857263	7.63019	0.133996	8.65422	0.145617	-2.0336
2810025M15Rik	69953	0.00304828	9.30351	0.161541	10.3255	0.224138	-2.03077
Pip4k2a	18718	0.00210109	9.82452	0.167741	10.8461	0.185294	-2.03019
Adam23	23792	0.00327139	8.19002	0.152912	9.21138	0.236263	-2.02983
Ids	15931	0.000318037	10.6464	0.127834	11.6634	0.0825362	-2.02378
Ddx26	18130	0.000455898	8.46777	0.112975	9.48293	0.122436	-2.02112
Tmem25	71687	0.00218378	8.4297	0.131548	9.44136	0.212668	-2.01622
Vamp2	22318	0.00110461	9.61452	0.152649	10.6258	0.142448	-2.01569
2810032E02Rik	72661	0.00214403	8.04187	0.169127	9.04945	0.181168	-2.01054
Tmem118	269695	0.000174156	8.07191	0.0991076	9.07924	0.0829322	-2.01019
Gas2l3	237436	0.00361786	8.22333	0.104923	9.23	0.265053	-2.00927
Qdpr	110391	0.000767928	9.04721	0.133216	10.0532	0.133959	-2.00836
Gats	80909	5.1657e-05	7.97449	0.0583818	8.97932	0.0746132	-2.00671
Elavl2	15569	0.00220225	7.70695	0.140899	8.7114	0.205108	-2.00617
Krt7	110310	0.000102388	9.38643	0.0659866	10.3892	0.0910013	-2.00385
Acsl6	216739	0.000400987	7.92933	0.123212	8.93206	0.100833	-2.00379
Copg	54161	9.86942e-06	8.06773	0.0387102	9.0698	0.0488025	-2.00287
Reep5	13476	0.00175796	9.37709	0.0572297	10.3787	0.226591	-2.00223
Car11	12348	0.00101327	7.8993	0.0760138	8.9006	0.187279	-2.00181
Gabrb3	14402	0.00238931	8.79422	0.142332	9.79534	0.209746	-2.00155
Grit	330914	0.00139413	7.66042	0.151997	8.66058	0.158364	-2.00021
Pmm2	54128	0.00124421	9.37684	0.161058	8.37211	0.140931	2.00657
2810022L02Rik	67198	0.00246278	8.54463	0.16002	7.53881	0.200776	2.00808
Casp8	12370	0.00153489	9.14609	0.186802	8.13947	0.128263	2.00919
Cd44	12505	0.00247033	8.05688	0.197627	7.04945	0.164864	2.01032
A4gnt	333424	0.00326344	8.24209	0.217767	7.23398	0.172154	2.01128
Sypl	19027	0.00277645	10.9671	0.0929602	9.95669	0.249611	2.01452
Mtus1	102103	0.0028332	9.24657	0.0715971	8.22907	0.260008	2.0244
Gcnt1	14537	0.00257309	8.27348	0.203079	7.25335	0.167865	2.02811
Tmem77	67171	0.00182352	9.856	0.115503	8.83464	0.21111	2.02984
Prss8	76560	0.00122518	8.63289	0.0528679	7.60545	0.211455	2.0384
Nlrc4	268973	0.00135216	8.50235	0.0573439	7.47401	0.216413	2.03967
Kcnk6	52150	0.000100629	8.56063	0.0809816	7.52463	0.0825277	2.05054
Upk1b	22268	0.000616238	8.1131	0.17178	7.07124	0.0681479	2.05888
BC004728	207818	0.00209259	10.0464	0.0463787	9.00434	0.250418	2.05922
Gne	50798	0.000910944	8.4529	0.157855	7.41041	0.130269	2.05978
Slc41a2	338365	0.000349423	8.57178	0.134467	7.52384	0.0878341	2.06757
Aim1l	230806	0.00179166	8.7198	0.164092	7.67081	0.183273	2.06909
4732418C07Rik	230648	8.58362e-05	10.0584	0.0620227	9.0045	0.0944315	2.07615
Gsdmdc1	69146	0.00211294	10.182	0.134712	9.12396	0.22148	2.08204
Cryl1	68631	0.00229673	9.42556	0.22272	8.36422	0.145258	2.08687
Slc13a1	55961	0.000634638	8.02226	0.185694	6.95878	0.0406068	2.08998
LOC637785	637785	2.46233e-05	8.23067	0.0665246	7.16682	0.0499959	2.09051
Cldn3	12739	0.00226794	9.32371	0.149577	8.25927	0.219698	2.09136
Klf5	12224	0.000400737	11.1878	0.065984	10.1225	0.155708	2.09253
BC025446	223631	0.00124235	8.02061	0.19769	6.95245	0.112449	2.09676
Pkp2	67451	0.00195637	8.63564	0.174416	7.56679	0.188178	2.09776
Pcsk5	18552	0.00133072	8.03432	0.22343	6.96368	0.0628952	2.10036
C430004E15Rik	97031	0.00221664	10.0446	0.107921	8.97186	0.243373	2.10345
Gpd2	14571	0.00333682	9.71929	0.172246	8.64559	0.242494	2.10482
4930519N16Rik	75124	0.000123914	8.07671	0.0943569	7.00284	0.0840266	2.10508
Tmc7	209760	0.00128577	9.44619	0.123365	8.36645	0.196463	2.11367
Tnfsf12-tnfsf13	619441	0.000365916	9.38507	0.154219	8.30304	0.0661642	2.11702
Cant1	76025	0.00180259	11.0913	0.101565	10.0018	0.234895	2.12802
Cmtm8	70031	0.000291866	8.78043	0.0480311	7.689	0.152348	2.13085
Slc12a8	171286	0.000679467	11.0284	0.122986	9.93559	0.156205	2.13292
Pi4k2b	67073	0.00334977	9.11955	0.253039	8.02449	0.167904	2.13621
LOC384413	384413	0.00430528	8.22237	0.309926	7.12469	0.100966	2.1401
Baiap2l1	66898	0.00126206	8.83334	0.190999	7.73013	0.138395	2.14832
Nrg4	83961	0.00132909	8.29636	0.21205	7.19105	0.111446	2.15145
Car13	71934	0.00352656	8.94039	0.193838	7.83058	0.244601	2.15817
Mgat4a	269181	0.000188391	11.3595	0.114348	10.2493	0.0896526	2.15875
Sftpd	20390	0.00407865	9.30283	0.205283	8.19196	0.251993	2.15976
Soat2	223920	0.000742903	8.9004	0.0852069	7.78893	0.188579	2.16065
Cd177	68891	0.000186117	8.63106	0.118874	7.51678	0.0837043	2.16487
Acot7	70025	0.00149209	9.73165	0.111059	8.61338	0.223821	2.17087
AI747448	99709	0.00293511	8.0831	0.299947	6.95777	0.0265632	2.18152
Prr18	320111	0.000216123	8.49695	0.0962943	7.36375	0.119666	2.19345
Ifi30	65972	0.000843437	9.29301	0.0559991	8.1547	0.211761	2.20122
Pvrl2	19294	0.00227364	9.22612	0.181663	8.08192	0.220749	2.21022
Sox9	20682	0.000190596	8.5203	0.113815	7.37485	0.0982621	2.21216
Cgnl1	68178	0.00041805	9.23642	0.144444	8.08876	0.114284	2.21555
Ugt1a7c	394432	0.000549738	8.3984	0.168059	7.2462	0.105509	2.22253
Slc7a9	30962	0.0027826	8.19784	0.285089	7.04174	0.108222	2.22854
Cldn15	60363	0.00213866	8.0899	0.270633	6.93232	0.0878953	2.23084
Ccnd1	12443	0.000302071	10.2611	0.01065	9.10078	0.170985	2.235
Ociad2	433904	0.00223152	10.4461	0.189652	9.28557	0.217453	2.23547
Cma2	545055	0.00120881	8.30668	0.172751	7.146	0.174242	2.23562
Cmpk	66588	0.0017448	11.3168	0.191957	10.1556	0.190467	2.2365
Nalp6	101613	0.00199303	8.08695	0.258722	6.92098	0.110355	2.24383
Mapk13	26415	0.000470543	8.9794	0.113787	7.81276	0.155912	2.24487
Mogat2	233549	0.0022045	8.30762	0.256207	7.13571	0.136726	2.25309
LOC100046775	100046775	0.0038961	10.6648	0.151081	9.4923	0.303226	2.25394
Acy1	109652	0.000967496	9.51194	0.140961	8.3386	0.18678	2.25533
Arhgef38	77669	1.22572e-05	8.24027	0.0297199	7.06354	0.0712919	2.26064
Jaml	270152	0.000144044	8.56001	0.0829486	7.38294	0.11757	2.26117
Rab3d	19340	0.000256295	10.8489	0.054323	9.66921	0.157938	2.26534
Dpp4	13482	0.00289535	8.47706	0.289781	7.29587	0.123265	2.26764
Clrn3	212070	0.00148016	8.26669	0.245432	7.08308	0.0969858	2.27145
Muc3	666339	0.00149021	8.29901	0.218888	7.11482	0.148484	2.27235
Mansc1	67729	0.000278959	10.9604	0.0452311	9.7758	0.165306	2.27302
Khk	16548	0.000574517	8.76105	0.192363	7.57515	0.0752974	2.27504
4931406C07Rik	70984	0.00081345	9.12213	0.0898023	7.93284	0.208163	2.28042
LOC245069	245069	0.00165483	8.84737	0.118188	7.64159	0.25039	2.30663
Guca2b	14916	0.00324283	8.32867	0.268562	7.12133	0.194997	2.30912
Sult1d1	53315	0.0019942	9.1686	0.233044	7.96003	0.175274	2.31109
Sh3bgrl2	212531	0.00236797	9.35678	0.13882	8.14556	0.272637	2.31535
2200002D01Rik	72275	0.000838983	8.61393	0.184535	7.39982	0.14275	2.31997
Slc22a18	18400	0.0018421	9.37598	0.226808	8.16183	0.175589	2.32003
Car9	230099	0.00393027	9.03075	0.130303	7.81529	0.327041	2.32214
IGHV1S35	100300806	8.57049e-06	8.45555	0.0687143	7.22929	0.0262947	2.33959
Cideb	12684	0.00127677	8.57949	0.223273	7.346	0.141858	2.35136
Smpdl3a	57319	0.000342367	11.1004	0.172179	9.86572	0.0760866	2.35324
Cml4	68396	0.00252866	8.11461	0.278548	6.87859	0.152879	2.35547
Ctsh	13036	3.82898e-05	9.95113	0.0366987	8.71385	0.101752	2.35754
Kcnk5	16529	0.000337799	8.76989	0.0922017	7.53214	0.163914	2.35831
2210415F13Rik	70163	0.00236003	8.83573	0.141302	7.59313	0.279946	2.36625
Fam115c	232748	0.000405303	8.88338	0.148283	7.6375	0.13176	2.37163
Slc39a11	69806	0.000817176	11.087	0.0175968	9.84004	0.237323	2.37334
Slc35a3	229782	0.000398893	9.06571	0.109537	7.81653	0.165033	2.37706
Asz1	74068	0.000229896	8.44732	0.137724	7.19623	0.103487	2.38021
Ppap2c	50784	0.00135789	9.3474	0.215665	8.09342	0.167891	2.38498
Fam110c	104943	0.000843082	9.02959	0.0862297	7.77333	0.225805	2.38874
Slc44a4	70129	0.0028864	9.25643	0.0573631	7.9986	0.330114	2.39136
Cyp3a13	13113	0.00185168	8.33694	0.263168	7.07379	0.141555	2.4002
Sp5	64406	0.00055177	8.51486	0.127382	7.25029	0.176904	2.40257
Prom	60357	0.000480085	8.91524	0.0374936	7.6486	0.207288	2.40601
B3gnt3	72297	0.00207996	9.78968	0.178661	8.51951	0.253235	2.4119
Papss2	23972	0.000576024	13.4041	0.175188	12.1338	0.135418	2.41209
Dbi	13167	0.00112505	11.6775	0.169982	10.4055	0.201826	2.41486
Ufsp1	70240	0.000975194	9.51008	0.215562	8.23752	0.134942	2.4159
Tspan12	269831	0.000221024	9.08359	0.113061	7.80567	0.132536	2.4249
Mgst1	56615	0.000220406	10.1117	0.0467393	8.8098	0.171074	2.46545
4631427C17Rik	74340	0.000290777	9.42712	0.161746	8.1207	0.101627	2.47327
Nkx6-3	74561	0.00432722	9.3877	0.130058	8.0782	0.367038	2.47855
Plcb3	18797	9.7007e-05	9.30825	0.0862266	7.9977	0.116467	2.48037
Mocs1	56738	0.00214524	10.401	0.0979575	9.05972	0.315105	2.53382
Rps6ka1	20111	0.00139615	11.2542	0.0524432	9.9044	0.291679	2.54878
Adra2a	11551	0.00350557	10.1813	0.235952	8.8302	0.297033	2.55113
Ppic	19038	0.00045765	9.2477	0.175583	7.89159	0.137098	2.55994
Tcea3	21401	3.60273e-05	8.98845	0.0288303	7.62911	0.113421	2.56567
Tm6sf2	107770	0.00427326	8.54019	0.378352	7.17396	0.144126	2.57796
Noxo1	71893	0.00191941	9.47501	0.138607	8.10746	0.295751	2.58032
Lrrc26	227618	0.000884555	9.06588	0.157529	7.69366	0.216005	2.58869
Lgals6	16857	0.000706122	8.92112	0.193682	7.54872	0.161489	2.58901
Vdr	22337	7.58194e-05	8.46245	0.140862	7.08914	0.0226196	2.59065
Ms4a8a	64381	0.00435684	8.98282	0.333407	7.60881	0.237498	2.5919
Tmc5	74424	0.000418597	8.68075	0.120729	7.30174	0.185575	2.6009
Slc12a2	20496	0.00194853	12.6513	0.0833366	11.2643	0.321965	2.61521
Vil1	22349	0.000940501	10.7951	0.212997	9.40666	0.173745	2.61805
Fut2	14344	0.00217888	9.65262	0.072242	8.262	0.33585	2.6219
Ugt1a10	394430	0.00281558	11.9401	0.185995	10.5449	0.318891	2.63022
Ccl25	20300	0.00395437	8.45777	0.37975	7.06123	0.141258	2.63271
Pqlc3	217430	0.000269908	9.48334	0.0290599	8.08397	0.198638	2.63787
Atad4	217138	0.00237908	10.1879	0.0721087	8.78807	0.346602	2.63869
Slc9a3r1	26941	0.000532074	9.70275	0.237673	8.3005	0.0292769	2.64313
EG226654	226654	2.47685e-06	8.74864	0.0583746	7.34111	0.0204756	2.65282
Il33	77125	0.00203538	10.1456	0.0897734	8.73438	0.33038	2.65969
Ppp1r14d	72112	0.00227567	8.42056	0.350889	7.00809	0.0385715	2.66192
Gal3st2	381334	0.00412062	8.46554	0.405114	7.05273	0.0878486	2.66256
Scin	20259	0.00101311	8.48812	0.244953	7.07234	0.147179	2.66803
Hnf4a	15378	0.000651665	9.62241	0.139631	8.20533	0.213402	2.67045
Aqp1	11826	0.00020374	11.1387	0.184865	9.71444	0.0446122	2.68384
Degs2	70059	0.00102688	9.30276	0.129807	7.87734	0.257908	2.68593
Slc2a2	20526	6.39225e-05	8.35008	0.100217	6.9131	0.101973	2.70753
Edn2	13615	0.00187112	8.54263	0.341042	7.10407	0.0122337	2.71049
Liph	239759	0.000541491	9.58989	0.167439	8.1367	0.184694	2.73812
LOC100047651	100047651	0.00103773	11.5236	0.0178055	10.0639	0.295966	2.75063
Gm1123	382097	6.36592e-05	8.49125	0.137618	7.02192	0.0488846	2.76895
Heph	15203	0.000371131	8.63888	0.217413	7.16265	0.0743725	2.78221
Eps8l3	99662	0.000115796	8.83922	0.125421	7.36128	0.116124	2.78551
Itfg3	106581	4.55029e-05	10.1335	0.108359	8.63647	0.0833295	2.82253
Atp10b	319767	0.004184	9.07605	0.296959	7.57575	0.32744	2.82902
Espn	56226	0.000618054	9.11825	0.259077	7.61613	0.0630844	2.83258
Slc22a1	20517	0.000308102	8.85797	0.073482	7.35404	0.210741	2.83615
Dak	225913	0.00036516	9.22971	0.224271	7.71958	0.0670607	2.84836
LOC677643	677643	4.80588e-07	8.7902	0.0346539	7.2768	0.0273056	2.85483
Chmp4c	66371	0.000606188	9.36238	0.203266	7.84372	0.175022	2.86524
Cfi	12630	0.00295357	11.1466	0.0651802	9.60798	0.407211	2.90507
Cib1	23991	0.00247737	10.2122	0.17002	8.67053	0.355605	2.91141
Habp2	226243	0.000303655	9.64873	0.0171417	8.10425	0.227706	2.91699
LOC637227	637227	0.0033853	9.35797	0.394828	7.80699	0.173697	2.93017
Sft2d2	108735	0.000685258	10.5956	0.0901194	9.01411	0.273899	2.99281
Mep1b	17288	0.00281786	8.5241	0.402501	6.9315	0.125113	3.01592
Bace2	56175	0.000348518	10.9963	0.113367	9.3929	0.217857	3.03866
Calml4	75600	3.72944e-05	8.68118	0.127899	7.07688	0.0552602	3.0405
2210023G05Rik	72361	0.00359838	10.2291	0.113808	8.62258	0.439773	3.04516
Klk1b27	16619	1.95025e-05	8.91965	0.0955439	7.30957	0.0705499	3.05268
Atp2a3	53313	0.00236492	10.3463	0.116324	8.72387	0.392796	3.07885
Sri	109552	0.0014846	11.0696	0.269349	9.44477	0.242681	3.08397
Tmem54	66260	0.00210757	9.90708	0.211512	8.27909	0.337874	3.09081
Casp1	12362	0.00242786	10.2827	0.381032	8.60705	0.190684	3.19456
Pdia5	72599	0.000206562	9.84897	0.175428	8.16642	0.141595	3.20994
Osta	106407	0.00177147	8.50491	0.386251	6.82151	0.0756555	3.21185
3110049J23Rik	67307	0.000109613	9.61599	0.0777188	7.92285	0.176775	3.2336
Gm32819	102635498	6.72628e-05	9.65841	0.0778042	7.96421	0.151996	3.23597
F5	14067	2.32906e-05	9.88295	0.0902635	8.17546	0.0959108	3.26591
Slc26a6	171429	0.00195278	9.06659	0.383772	7.29272	0.184017	3.4197
St6galnac2	20446	0.00146808	10.5054	0.123979	8.7101	0.379695	3.47094
Xdh	22436	0.0036659	9.78351	0.513339	7.97581	0.020201	3.50082
Spdef	30051	0.0017586	9.31141	0.320751	7.49638	0.276603	3.51866
Trim31	224762	0.00201118	8.87326	0.405715	7.05681	0.168343	3.52213
LOC381860	381860	2.87851e-05	9.21641	0.138046	7.36591	0.0600837	3.60626
Slc5a1	20537	0.000480078	8.92659	0.30833	7.04143	0.0567833	3.69395
Apob	238055	0.00045614	9.21372	0.288804	7.30861	0.11985	3.74536
Aqp5	11830	4.08285e-05	10.4385	0.100109	8.51232	0.138807	3.80047
Slc25a45	107375	0.000457656	9.75073	0.313513	7.81912	0.0489121	3.81481
LOC100047162	100047162	0.000114386	10.0517	0.121758	8.11669	0.186939	3.82392
Car12	76459	0.00119866	10.0898	0.128345	8.13294	0.392296	3.88213
Cdx2	12591	5.38865e-05	8.94975	0.168611	6.99181	0.0798939	3.88506
Clec2e	232409	0.000422988	9.13551	0.318732	7.15009	0.0235574	3.95978
Cds1	74596	0.000109261	9.76576	0.215756	7.76803	0.0726491	3.99371
Myo1a	432516	0.000436217	10.2172	0.118096	8.17909	0.308887	4.10709
Hkdc1	216019	0.00016791	9.15069	0.246325	7.10046	0.0850271	4.14173
Slc26a3	13487	0.000482968	9.00502	0.305786	6.9524	0.152919	4.14857
Tmprss2	50528	0.00281358	11.749	0.0458851	9.68634	0.543762	4.1777
Creb3l4	78284	0.000489328	9.81961	0.0522643	7.74389	0.342947	4.21553
Fbp2	14120	0.00260844	10.6306	0.214021	8.55311	0.494172	4.22065
Reg3g	19695	0.00300772	9.5128	0.225113	7.4245	0.51548	4.25245
Pigr	18703	0.00114622	10.3097	0.2253	8.21978	0.372914	4.25727
Treh	58866	0.00198133	9.16475	0.494722	7.06676	0.102966	4.28113
Prss32	69814	2.64781e-05	9.36413	0.101432	7.26231	0.133223	4.2925
2210404O07Rik	72273	0.000705185	10.3359	0.37007	8.21567	0.121316	4.34759
Ppp1r1b	19049	0.0010562	10.439	0.085641	8.26361	0.435569	4.5172
Myo15b	217358	0.000264678	10.1406	0.192287	7.96392	0.244059	4.52113
Cps1	227231	0.000934376	9.20425	0.409393	7.0205	0.136565	4.54332
Itln1	16429	0.000472769	9.08735	0.239536	6.90004	0.271852	4.55454
LOC640195	640195	0.00131919	9.30869	0.425833	7.08057	0.225704	4.68523
Anxa13	69787	0.00060946	9.29861	0.393094	7.04586	0.065103	4.76589
AU018778	234564	0.000723751	10.2553	0.18761	7.9839	0.375813	4.82791
Tm4sf5	75604	0.00115098	9.61377	0.468408	7.34226	0.0729806	4.8283
Mupcdh	72040	0.00011	11.9	0.18812	9.62642	0.178796	4.83507
Smpdl3b	100340	0.000486652	10.302	0.347454	8.00249	0.162943	4.92288
Apoa4	11808	0.00353892	9.43134	0.65593	7.06956	0.108251	5.14007
Arg2	11847	0.00148559	9.31341	0.507137	6.90296	0.179461	5.31637
Prss7	19146	0.00326657	9.4381	0.669508	6.9851	0.0908295	5.47555
Prss28	114661	0.000646673	9.27727	0.441954	6.81351	0.0221019	5.51653
Defcr20	68009	0.00455908	9.39959	0.551973	6.86224	0.530261	5.8052
Onecut2	225631	3.3018e-05	10.4214	0.152239	7.88034	0.150405	5.82004
Ltf	17002	0.0033385	11.6893	0.495411	9.12708	0.508439	5.90601
Klk1b4	18048	1.52318e-05	9.95336	0.0560735	7.3761	0.169632	5.96807
Hgfac	54426	0.000537398	11.9005	0.154717	9.28978	0.41937	6.10824
Klk1b5	16622	6.77584e-06	10.2327	0.0137874	7.59968	0.14829	6.20304
Klk1b26	16618	4.69351e-05	10.3656	0.117083	7.71027	0.214498	6.30001
Ush1c	72088	1.67736e-05	9.73844	0.185105	7.07079	0.0403968	6.35392
Muc6	353328	0.000657619	10.0943	0.356782	7.40388	0.329004	6.45504
Chad	12643	0.000139508	10.7286	0.197937	8.03812	0.259309	6.45515
BC040758	268663	0.000231473	10.2636	0.332731	7.5702	0.16528	6.4683
Ms4a10	69826	3.06721e-05	9.74104	0.221532	7.02428	0.0369711	6.57394
1190003M12Rik	68888	0.000654887	14.692	0.131044	11.9433	0.477652	6.72118
Akr1b7	11997	3.87936e-05	9.78469	0.21145	7.034	0.116189	6.73041
Abcg8	67470	3.31839e-05	9.75879	0.139868	6.91489	0.194803	7.17957
Clca4	229927	4.76904e-05	9.85852	0.24336	7.01035	0.100184	7.20083
Aldob	230163	3.17081e-05	9.84689	0.172374	6.99531	0.163704	7.21789
Alpi	76768	4.40892e-05	9.89813	0.257563	7.03112	0.033409	7.29556
Itlnb	493583	2.81321e-05	9.7415	0.148767	6.87377	0.177986	7.29918
Klk1	16612	0.000142425	11.0023	0.0769203	8.04481	0.352193	7.76791
Slc40a1	53945	0.000746179	12.1889	0.322777	9.20734	0.452398	7.89816
Pglyrp1	21946	9.7181e-05	11.7207	0.119374	8.70524	0.311492	8.08625
Cldn2	12738	0.000228312	12.3984	0.036847	9.32819	0.420399	8.39878
Apoa1	11806	0.00125384	11.8309	0.602159	8.70628	0.286635	8.72161
Olfm4	380924	1.70277e-07	10.2569	0.0654516	7.0868	0.0282468	9.00119
Gp2	67133	0.000129094	11.1462	0.319466	7.88711	0.219249	9.57408
Cyp4f14	64385	0.000520599	10.3455	0.547574	7.04634	0.118549	9.84368
B4galnt2	14422	2.23803e-05	10.2807	0.220946	6.95602	0.125065	10.0191
Muc13	17063	5.7812e-05	10.359	0.307972	7.01849	0.10076	10.1295
Fcgbp	215384	9.75334e-05	10.8961	0.333653	7.52387	0.167625	10.355
Spink4	20731	0.000397688	12.0668	0.23838	8.66716	0.48303	10.5536
Reg3b	18489	0.00338343	13.2621	0.342493	9.83915	0.888066	10.7253
Cftr	12638	3.1032e-05	11.6345	0.0892532	8.19718	0.270668	10.8329
Reg1	19692	0.0012564	13.9463	0.297796	10.2707	0.726226	12.7776
LOC100046278	100046278	0.00113676	10.4461	0.545304	6.72605	0.549065	13.1779
Tff3	21786	1.09709e-06	11.1957	0.135683	7.25687	0.0389912	15.3353
Expi	14038	3.29979e-06	11.4723	0.154401	7.53143	0.103913	15.3574
Spink3	20730	7.86719e-05	11.6532	0.374263	7.70428	0.177196	15.4439
Defcr3	13237	0.000618774	10.9162	0.480227	6.9547	0.514009	15.5788
Abcg5	27409	4.74455e-06	11.0648	0.135137	7.10318	0.154047	15.5798
Mgam	232714	1.85498e-06	11.3271	0.169785	7.08447	0.0354097	18.9302
1810010M01Rik	69036	0.000281673	12.5999	0.436528	8.34109	0.436992	19.1441
Defcr6	13240	0.00054545	11.3277	0.495612	7.04407	0.544439	19.4758
Gm766	330440	6.02352e-05	11.7634	0.434702	6.94977	0.183401	28.1226
Muc2	17831	4.02289e-07	12.1278	0.0599628	7.23083	0.122674	29.7947
2010204N08Rik	69983	1.24532e-06	12.5207	0.19244	7.13474	0.0517173	41.8165
Prap1	22264	1.40597e-05	12.926	0.317582	7.21088	0.2234	52.5315
2310057J18Rik	67719	2.49289e-06	12.8464	0.164917	7.08263	0.192827	54.3351
